# Supplementary material for: Enzyme-Loaded pH-Sensitive Photothermal Hydrogels for Mild-temperature-mediated Combinational Cancer Therapy
Source: Front Chem. 2021 Jul 29;9:736468. doi: 10.3389/fchem.2021.736468 (PMC8358069; doi:10.3389/fchem.2021.736468)
Supplement: Supplementary file 1 [file DataSheet1.ZIP]

Archive with 226 entries (197 files):
- Original data/
- Original data/cell viability/
- Original data/cell viability/CTN-CCK8.opj
- Original data/cell viability/╨┬╜¿ Microsoft Excel ╣ñ╫≈▒φ.xlsx
- Original data/DLS/
- Original data/DLS/╨┬╜¿ Microsoft Excel ╣ñ╫≈▒φ.xlsx
- Original data/DLS/┴ú╛╢.opj
- Original data/HSP90 expression/
- Original data/HSP90 expression/HSP╢¿┴┐.opj
- Original data/HSP90 expression/images/
- Original data/HSP90 expression/images/CA+L_01.gif
- Original data/HSP90 expression/images/CA+L_02.gif
- Original data/HSP90 expression/images/CA+L_03.gif
- Original data/HSP90 expression/images/CA+L_04.gif
- Original data/HSP90 expression/images/CAG+L_01.gif
- Original data/HSP90 expression/images/CAG+L_02.gif
- Original data/HSP90 expression/images/CAG+L_03.gif
- Original data/HSP90 expression/images/CAG+L_04.gif
- Original data/HSP90 expression/images/CAG_01.gif
- Original data/HSP90 expression/images/CAG_02.gif
- Original data/HSP90 expression/images/CAG_03.gif
- Original data/HSP90 expression/images/CAG_04.gif
- Original data/HSP90 expression/images/CA_01.gif
- Original data/HSP90 expression/images/CA_02.gif
- Original data/HSP90 expression/images/CA_03.gif
- Original data/HSP90 expression/images/CA_04.gif
- Original data/HSP90 expression/images/pbs+l-1 (1).gif
- Original data/HSP90 expression/images/pbs+l-1 (2).gif
- Original data/HSP90 expression/images/pbs+l-1 (3).gif
- Original data/HSP90 expression/images/pbs+l-1 (4).gif
- Original data/HSP90 expression/images/PBS_01.gif
- Original data/HSP90 expression/images/PBS_02.gif
- Original data/HSP90 expression/images/PBS_03.gif
- Original data/HSP90 expression/images/PBS_04.gif
- Original data/HSP90 expression/╢¿┴┐╩2╛▌/
- Original data/HSP90 expression/╢¿┴┐╩2╛▌/CA+L.xlsx
- Original data/HSP90 expression/╢¿┴┐╩2╛▌/CA.xlsx
- Original data/HSP90 expression/╢¿┴┐╩2╛▌/CAG+L.xlsx
- Original data/HSP90 expression/╢¿┴┐╩2╛▌/CAG.xlsx
- Original data/HSP90 expression/╢¿┴┐╩2╛▌/PBS+L.xlsx
- Original data/HSP90 expression/╢¿┴┐╩2╛▌/PBS.xlsx
- Original data/Hydrogel formation/
- Original data/Hydrogel formation/CA.jpg
- Original data/Hydrogel formation/CA.png
- Original data/Hydrogel formation/CAG-2.jpg
- Original data/Hydrogel formation/CAG.jpg
- Original data/live and dead staining/
- Original data/live and dead staining/images/
- Original data/live and dead staining/images/CA+LASER_01.gif
- Original data/live and dead staining/images/CA+LASER_02.gif
- Original data/live and dead staining/images/CA+LASER_03.gif
- Original data/live and dead staining/images/CA+LASER_04.gif
- Original data/live and dead staining/images/CAG+L_01.gif
- Original data/live and dead staining/images/CAG+L_02.gif
- Original data/live and dead staining/images/CAG+L_03.gif
- Original data/live and dead staining/images/CAG+L_04.gif
- Original data/live and dead staining/images/CAG_01.gif
- Original data/live and dead staining/images/CAG_02.gif
- Original data/live and dead staining/images/CAG_03.gif
- Original data/live and dead staining/images/CAG_04.gif
- Original data/live and dead staining/images/CA_01.gif
- Original data/live and dead staining/images/CA_02.gif
- Original data/live and dead staining/images/CA_03.gif
- Original data/live and dead staining/images/CA_04.gif
- Original data/live and dead staining/images/PBS+L_01.gif
- Original data/live and dead staining/images/PBS+L_02.gif
- Original data/live and dead staining/images/PBS+L_03.gif
- Original data/live and dead staining/images/PBS+L_04.gif
- Original data/live and dead staining/images/PBS_01.gif
- Original data/live and dead staining/images/PBS_02.gif
- Original data/live and dead staining/images/PBS_03.gif
- Original data/live and dead staining/images/PBS_04.gif
- Original data/live and dead staining/╦└╗ε╢¿┴┐.opj
- Original data/live and dead staining/╗ε╦└╩2╛▌/
- Original data/live and dead staining/╗ε╦└╩2╛▌/CA+L.xlsx
- Original data/live and dead staining/╗ε╦└╩2╛▌/CA.xlsx
- Original data/live and dead staining/╗ε╦└╩2╛▌/CAG+l.xls.xlsx
- Original data/live and dead staining/╗ε╦└╩2╛▌/CAG.xls.xlsx
- Original data/live and dead staining/╗ε╦└╩2╛▌/PBS+L.xlsx
- Original data/live and dead staining/╗ε╦└╩2╛▌/PBS.xls.xlsx
- Original data/Lung metastasis/
- Original data/Lung metastasis/CTN-╖╬╫¬╥╞.opj
- Original data/Lung metastasis/╢¿┴┐.xlsx
- Original data/Lung metastasis/│╔╧±/
- Original data/Lung metastasis/│╔╧±/CA+l-╖╬.jpg.png
- Original data/Lung metastasis/│╔╧±/CA+L.png
- Original data/Lung metastasis/│╔╧±/CA-╖╬.jpg.png
- Original data/Lung metastasis/│╔╧±/CA.png
- Original data/Lung metastasis/│╔╧±/CAG+L-╖╬.png
- Original data/Lung metastasis/│╔╧±/CAG+L.png
- Original data/Lung metastasis/│╔╧±/CAG-╖╬.jpg.png
- Original data/Lung metastasis/│╔╧±/CAG.png
- Original data/Lung metastasis/│╔╧±/PBS+L-╖╬.jpg.png
- Original data/Lung metastasis/│╔╧±/PBS+L.png
- Original data/Lung metastasis/│╔╧±/PBS-╖╬.png
- Original data/Lung metastasis/│╔╧±/PBS.png
- Original data/Lung metastasis/└δ╠σ╖╬/
- Original data/Lung metastasis/└δ╠σ╖╬/CA+L.jpg
- Original data/Lung metastasis/└δ╠σ╖╬/CA.jpg
- Original data/Lung metastasis/└δ╠σ╖╬/cag+l.png
- Original data/Lung metastasis/└δ╠σ╖╬/CAG.jpg
- Original data/Lung metastasis/└δ╠σ╖╬/PBS+L.jpg
- Original data/Lung metastasis/└δ╠σ╖╬/PBS.jpg
- Original data/Lung metastasis/╜ß╜┌.xlsx
- Original data/Lung metastasis/╖╬╫¬╥╞╢¿┴┐.opj
- Original data/ph-UV/
- Original data/ph-UV/ctn ph╫╧═Γ.opj
- Original data/ph-UV/CTN-5.xls
- Original data/ph-UV/CTN-6.xls
- Original data/ph-UV/CTN-7.xls
- Original data/ph-UV/CTN-8.xls
- Original data/ph-UV/CTN-9.xls
- Original data/ph-UV/ph-╣Γ╚╚.opj
- Original data/ph-UV/ph╔2╬┬.xlsx
- Original data/ph-UV/═╝╞1⁄4.jpg
- Original data/photothermal property/
- Original data/photothermal property/CA.csv
- Original data/photothermal property/CAG.xlsx
- Original data/photothermal property/CTN╣Γ╚╚╔2╬┬.opj
- Original data/photothermal property/╒╒╞1⁄4/
- Original data/photothermal property/╒╒╞1⁄4/CA0.png
- Original data/photothermal property/╒╒╞1⁄4/CA1.png
- Original data/photothermal property/╒╒╞1⁄4/CA2.png
- Original data/photothermal property/╒╒╞1⁄4/CA3.png
- Original data/photothermal property/╒╒╞1⁄4/CA4.png
- Original data/photothermal property/╒╒╞1⁄4/CA5.png
- Original data/photothermal property/╒╒╞1⁄4/CAG0.png
- Original data/photothermal property/╒╒╞1⁄4/CAG1.png
- Original data/photothermal property/╒╒╞1⁄4/CAG2.png
- Original data/photothermal property/╒╒╞1⁄4/CAG3.png
- Original data/photothermal property/╒╒╞1⁄4/CAG4.png
- Original data/photothermal property/╒╒╞1⁄4/CAG5.png
- Original data/photothermal stability/
- Original data/photothermal stability/CA.csv
- Original data/photothermal stability/CAG.xlsx
- Original data/photothermal stability/cycle-ctn.opj
- Original data/release/
- Original data/release/GOX╩═╖┼.opj
- Original data/release/╩2╛▌.xlsx
- Original data/SEM/
- Original data/SEM/CA.tif
- Original data/SEM/CAG.tif
- Original data/staining/
- Original data/staining/HE/
- Original data/staining/HE-tissues/
- Original data/staining/HE-tissues/CA-╨─.jpg
- Original data/staining/HE-tissues/CA-╕╬.jpg
- Original data/staining/HE-tissues/CA-╔÷.jpg
- Original data/staining/HE-tissues/CA-╞ó.jpg
- Original data/staining/HE-tissues/CAG-╨─.jpg
- Original data/staining/HE-tissues/CAG-╕╬.jpg
- Original data/staining/HE-tissues/CAG-╔÷.jpg
- Original data/staining/HE-tissues/CAG-╞ó.jpg
- Original data/staining/HE-tissues/PBS-╨─.jpg
- Original data/staining/HE-tissues/PBS-╕╬.jpg
- Original data/staining/HE-tissues/PBS-╔÷.jpg
- Original data/staining/HE-tissues/PBS-╞ó.jpg
- Original data/staining/HE/CA+L.jpg
- Original data/staining/HE/CA.jpg
- Original data/staining/HE/CAG+L.jpg
- Original data/staining/HE/CAG.jpg
- Original data/staining/HE/PBS+L.jpg
- Original data/staining/HE/PBS.jpg
- Original data/staining/KI67/
- Original data/staining/KI67/CA+L.jpg
- Original data/staining/KI67/CA.jpg
- Original data/staining/KI67/CAG+L.jpg
- Original data/staining/KI67/CAG.jpg
- Original data/staining/KI67/PBS+L.jpg
- Original data/staining/KI67/PBS.jpg
- Original data/staining/Lung-HE/
- Original data/staining/Lung-HE/CA+L╖╬_1.0x.jpg
- Original data/staining/Lung-HE/CA+L╖╬_20.0x.jpg
- Original data/staining/Lung-HE/CAG+L╖╬_1.0x.jpg
- Original data/staining/Lung-HE/CAG+L╖╬_20.0x.jpg
- Original data/staining/Lung-HE/CAG╖╬_1.0x.jpg
- Original data/staining/Lung-HE/CAG╖╬_20.0x.jpg
- Original data/staining/Lung-HE/CA╖╬_1.0x.jpg
- Original data/staining/Lung-HE/CA╖╬_20.0x.jpg
- Original data/staining/Lung-HE/PBS+L ╖╬_1.0x.jpg
- Original data/staining/Lung-HE/PBS+L ╖╬_20.0x.jpg
- Original data/staining/Lung-HE/PBS╖╬_1.0x.jpg
- Original data/staining/Lung-HE/PBS╖╬_20.0x.jpg
- Original data/staining/TUNEL/
- Original data/staining/TUNEL/CA+L.jpg
- Original data/staining/TUNEL/CA.jpg
- Original data/staining/TUNEL/CAG+L.jpg
- Original data/staining/TUNEL/CAG.jpg
- Original data/staining/TUNEL/PBS+L.jpg
- Original data/staining/TUNEL/PBS.jpg
- Original data/Tumor volume/
- Original data/Tumor volume/CA+L.xlsx
- Original data/Tumor volume/CA.xlsx
- Original data/Tumor volume/CAG+L.xlsx
- Original data/Tumor volume/CAG.xlsx
- Original data/Tumor volume/PBS+L.xlsx
- Original data/Tumor volume/PBS.xlsx
- Original data/Tumor volume/╠σ╓╪.opj
- Original data/Tumor volume/╠σ╓╪.xlsx
- Original data/Tumor volume/╧α╢╘┴÷╛╢.opj
- Original data/Tumor weight/
- Original data/Tumor weight/╥╓┴÷┬╩.opj
- Original data/Tumor weight/╥╓┴÷┬╩.xlsx
- Original data/Tumor weight/┴÷╓╪.opj
- Original data/Tumor weight/┴÷╓╪.xlsx
- Original data/Tumor-PTT/
- Original data/Tumor-PTT/CTN+ALG+GOX+╨í╩≤.csv
- Original data/Tumor-PTT/CTN+ALG+╨í╩≤.csv
- Original data/Tumor-PTT/CTN+╨í╩≤╔2╬┬.opj
- Original data/Tumor-PTT/PBS+╨í╩≤.csv
- Original data/Tumor-PTT/╜╪═╝/
- Original data/Tumor-PTT/╜╪═╝/CA1.png
- Original data/Tumor-PTT/╜╪═╝/CA2.png
- Original data/Tumor-PTT/╜╪═╝/CA3.png
- Original data/Tumor-PTT/╜╪═╝/CA4.png
- Original data/Tumor-PTT/╜╪═╝/CA5.png
- Original data/Tumor-PTT/╜╪═╝/CAG1.png
- Original data/Tumor-PTT/╜╪═╝/CAG2.png
- Original data/Tumor-PTT/╜╪═╝/CAG3.png
- Original data/Tumor-PTT/╜╪═╝/CAG4.png
- Original data/Tumor-PTT/╜╪═╝/CAG5.png
- Original data/Tumor-PTT/╜╪═╝/PBS1.png
- Original data/Tumor-PTT/╜╪═╝/PBS2.png
- Original data/Tumor-PTT/╜╪═╝/PBS3.png
- Original data/Tumor-PTT/╜╪═╝/PBS4.png
- Original data/Tumor-PTT/╜╪═╝/PBS5.png
