# Supplementary material for: Enzyme-Loaded pH-Sensitive Photothermal Hydrogels for Mild-temperature-mediated Combinational Cancer Therapy
Source: Front Chem. 2021 Jul 29;9:736468. doi: 10.3389/fchem.2021.736468 (PMC8358069; doi:10.3389/fchem.2021.736468)
Supplement: Supplementary file 1 [file DataSheet1.ZIP › Original data/cell viability/╨┬╜¿ Microsoft Excel ╣ñ╫≈▒φ.xlsx]

## Sheet: Sheet1
CA							CAG					CA+L					CAG+L
	0	6.125	12.5	25	50		0	6.25	12.5	25	50	0	6.25	12.5	25	50	0	6.25	12.5	25	50
	1.02683	0.975664	0.984016	0.952657	0.948781		1.03259	0.968791	1.02712	1.07313	0.85456	0.966277	0.972522	0.984357	0.972866	0.662185	0.966277	1.01407	0.905794	0.860532	0.559722
	1.02308	0.972703	0.986252	0.944643	0.901123		0.986031	0.942628	0.731854	0.850715	0.855108	0.989324	1.02044	0.983901	0.994408	0.645113	0.989324	1.01237	0.933657	0.854239	0.537737
	0.973916	1.0107	0.988553	0.967244	0.959189		0.852369	1.03756	0.989866	0.912766	1.00575	1.03406	0.978864	1.03406	0.985318	0.596242	1.03406	0.984579	0.894504	0.867106	0.631841
	0.976168	0.963408	0.981422	0.9412	0.939248		1.12901	1.06223	1.10655	0.951227	1.07587	1.01034	0.955669	0.976445	0.955431	0.696227	1.01034	0.958821	0.914266	0.832062	0.57216
	1	0.980618	0.985061	0.951436	0.937085		1	1.0028	0.963846	0.94696	0.947823	1	0.981872	0.994691	0.977006	0.649942	1	0.992459	0.912055	0.853485	0.575365
	0.0288741	0.020721	0.00305206	0.0115804	0.0253203		0.115029	0.0563261	0.162135	0.0937542	0.111124	0.028973	0.0275091	0.0264966	0.0168772	0.0416301	0.028973	0.026185	0.0165205	0.0152173	0.0402507
	1	0.0288741					1	0.115029				1	0.028973				1	0.028973
	0.980618	0.020721					1.0028	0.0563261				0.981872	0.0275091				0.992459	0.026185
	0.985061	0.00305206					0.963846	0.162135				0.994691	0.0264966				0.912055	0.0165205
	0.951436	0.0115804					0.94696	0.0937542				0.977006	0.0168772				0.853485	0.0152173
	0.937085	0.0253203					0.947823	0.111124				0.649942	0.0416301				0.575365	0.0402507
