# Supplementary material for: Enzyme-Loaded pH-Sensitive Photothermal Hydrogels for Mild-temperature-mediated Combinational Cancer Therapy
Source: Front Chem. 2021 Jul 29;9:736468. doi: 10.3389/fchem.2021.736468 (PMC8358069; doi:10.3389/fchem.2021.736468)
Supplement: Supplementary file 1 [file DataSheet1.ZIP › Original data/DLS/╨┬╜¿ Microsoft Excel ╣ñ╫≈▒φ.xlsx]

## Sheet: Sheet1
--	--
0.4	0
0.463	0
0.536	0
0.621	0
0.719	0
0.833	0
0.965	0
1.12	0
1.29	0
1.5	0
1.74	0
2.01	0
2.33	0
2.7	0
3.12	0
3.62	0
4.19	0
4.85	0
5.61	0
6.5	0
7.53	0
8.72	0
10.1	0
11.7	14.8
13.5	38.1
15.7	33.4
18.2	11.9
21	1.78
24.4	0
28.2	0
32.7	0
37.8	0
43.8	0
50.7	0
58.8	0
68.1	0
78.8	0
91.3	0
106	0
122	0
142	0
164	2.92e-06
190	1.32e-05
220	2.62e-05
255	3.03e-05
295	2.27e-05
342	1.09e-05
396	2.85e-06
459	2.29e-07
531	0
615	0
712	0
825	0
955	0
1110	0
1280	0
1480	0
1720	0
1990	0
2300	0
2670	0
3090	0
3580	0
4150	1.1e-07
4800	4.98e-07
5560	6.67e-07
6440	2.79e-07
7460	0
8630	0
