# Supplementary material for: Enzyme-Loaded pH-Sensitive Photothermal Hydrogels for Mild-temperature-mediated Combinational Cancer Therapy
Source: Front Chem. 2021 Jul 29;9:736468. doi: 10.3389/fchem.2021.736468 (PMC8358069; doi:10.3389/fchem.2021.736468)
Supplement: Supplementary file 1 [file DataSheet1.ZIP › Original data/HSP90 expression/╢¿┴┐╩2╛▌/CA+L.xlsx]

## Sheet: CA+L
	Area	Mean	Min	Max
1	225962	76.295	36	255		56.2992
2	175397	138.194	33	255		59.0812
3	231320	69.643	20	255		57.1399
4	160209	119.687	23	251		56.1454
5	194350	66.598	19	252	M	57.1664
6	145780	126.965	37	254	Y	1.34927
7	165653	65.391	19	255
8	129390	116.799	24	251
