# Supplementary material for: Enzyme-Loaded pH-Sensitive Photothermal Hydrogels for Mild-temperature-mediated Combinational Cancer Therapy
Source: Front Chem. 2021 Jul 29;9:736468. doi: 10.3389/fchem.2021.736468 (PMC8358069; doi:10.3389/fchem.2021.736468)
Supplement: Supplementary file 1 [file DataSheet1.ZIP › Original data/HSP90 expression/╢¿┴┐╩2╛▌/CA.xlsx]

## Sheet: CA
	Area	Mean	Min	Max
1	82069	44.258	13	242				40.5908
2	120117	131.969	22	255				41.5632
3	92870	44.441	13	250				40.8167
4	130573	132.275	23	255				41.8771
5	86751	47.182	20	244			M	41.212
6	125787	142.46	34	255			Y	0.607684
7	97276	57.409	26	252
8	135013	137	42	255
