# Supplementary material for: Enzyme-Loaded pH-Sensitive Photothermal Hydrogels for Mild-temperature-mediated Combinational Cancer Therapy
Source: Front Chem. 2021 Jul 29;9:736468. doi: 10.3389/fchem.2021.736468 (PMC8358069; doi:10.3389/fchem.2021.736468)
Supplement: Supplementary file 1 [file DataSheet1.ZIP › Original data/HSP90 expression/╢¿┴┐╩2╛▌/CAG+L.xlsx]

## Sheet: CAG+L
	Area	Mean	Min	Max
1	59168	55.557	22	253
2	188746	157.924	34	252			23.8663
3	42785	54.815	23	253			21.5204
4	156026	142.923	33	251			25.5852
5	65443	61.962	28	244			20.803
6	190342	159.679	39	253		M	22.9437
7	47779	53.956	23	243		Y	2.1937
8	181895	137.28	23	253
