# Supplementary material for: Enzyme-Loaded pH-Sensitive Photothermal Hydrogels for Mild-temperature-mediated Combinational Cancer Therapy
Source: Front Chem. 2021 Jul 29;9:736468. doi: 10.3389/fchem.2021.736468 (PMC8358069; doi:10.3389/fchem.2021.736468)
Supplement: Supplementary file 1 [file DataSheet1.ZIP › Original data/HSP90 expression/╢¿┴┐╩2╛▌/CAG.xlsx]

## Sheet: CAG
	Area	Mean	Min	Max
1	20772	71.067	26	247			19.3617
2	86512	135.711	38	255			17.1308
3	25502	78.787	33	252			20.6035
4	123364	105.144	23	255			20.2128
5	22886	77.919	37	252		M	19.3272
6	88192	128.723	36	255		Y	1.55334
7	26497	71.035	33	250
8	104593	99.694	26	249
