# Supplementary material for: Enzyme-Loaded pH-Sensitive Photothermal Hydrogels for Mild-temperature-mediated Combinational Cancer Therapy
Source: Front Chem. 2021 Jul 29;9:736468. doi: 10.3389/fchem.2021.736468 (PMC8358069; doi:10.3389/fchem.2021.736468)
Supplement: Supplementary file 1 [file DataSheet1.ZIP › Original data/HSP90 expression/╢¿┴┐╩2╛▌/PBS+L.xlsx]

## Sheet: PBS+L
	Area	Mean	Min	Max
1	101910	38.627	16	244			46.8603
2	115566	91.503	26	255			40.6113
3	85508	45.151	23	249			43.4666
4	125044	72.342	10	254			39.0982
5	88465	44.592	20	254		M	42.5091
6	115059	76.629	17	255		Y	3.41982
7	53547	37.146	18	240
8	83408	83.863	33	254
