# Supplementary material for: Enzyme-Loaded pH-Sensitive Photothermal Hydrogels for Mild-temperature-mediated Combinational Cancer Therapy
Source: Front Chem. 2021 Jul 29;9:736468. doi: 10.3389/fchem.2021.736468 (PMC8358069; doi:10.3389/fchem.2021.736468)
Supplement: Supplementary file 1 [file DataSheet1.ZIP › Original data/HSP90 expression/╢¿┴┐╩2╛▌/PBS.xlsx]

## Sheet: PBS
	Area	Mean	Min	Max
1	89986	50.849	26	212				39.2601
2	139219	143.09	52	254				41.629
3	124051	55.026	26	235				39.8339
4	173941	124.37	23	255				47.0236
5	125690	46.718	18	253			M	41.9366
6	189845	116.471	17	255			Y	3.53822
7	143144	47.321	18	236
8	161265	130.429	24	255
