# Supplementary material for: Enzyme-Loaded pH-Sensitive Photothermal Hydrogels for Mild-temperature-mediated Combinational Cancer Therapy
Source: Front Chem. 2021 Jul 29;9:736468. doi: 10.3389/fchem.2021.736468 (PMC8358069; doi:10.3389/fchem.2021.736468)
Supplement: Supplementary file 1 [file DataSheet1.ZIP › Original data/live and dead staining/╗ε╦└╩2╛▌/CA+L.xlsx]

## Sheet: Sheet1
	Area	Mean	Min	Max		live	dead
1	3573	119.239	47	236		19.6816	80.3184
2	14581	77.334	17	255		22.2641	77.7359
3	4376	93.163	18	226		21.8449	78.1551
4	15279	89.95	28	254		18.7421	81.2579
5	4535	92.291	33	202		20.6332	79.3668
6	16225	86.025	30	254		1.69408	1.69408
7	3847	87.25	23	179
8	16679	81.102	25	252
