# Supplementary material for: Enzyme-Loaded pH-Sensitive Photothermal Hydrogels for Mild-temperature-mediated Combinational Cancer Therapy
Source: Front Chem. 2021 Jul 29;9:736468. doi: 10.3389/fchem.2021.736468 (PMC8358069; doi:10.3389/fchem.2021.736468)
Supplement: Supplementary file 1 [file DataSheet1.ZIP › Original data/live and dead staining/╗ε╦└╩2╛▌/CA.xlsx]

## Sheet: CA
	Area	Mean	Min	Max			live	dead
1	36673	53.031	24	255		1	97.9305	2.06954
2	775	38.601	13	253		2	99.8884	0.111643
3	56367	40.726	12	224		3	100	0
4	63	9.746	8	39		4	100	0
5	33498	55.264	29	210		M	99.4547	0.545295
6	0	NaN	255	17		Y	1.01752	1.01752
7	36517	43.973	21	227
8	0	NaN	54	10
