# Supplementary material for: Enzyme-Loaded pH-Sensitive Photothermal Hydrogels for Mild-temperature-mediated Combinational Cancer Therapy
Source: Front Chem. 2021 Jul 29;9:736468. doi: 10.3389/fchem.2021.736468 (PMC8358069; doi:10.3389/fchem.2021.736468)
Supplement: Supplementary file 1 [file DataSheet1.ZIP › Original data/live and dead staining/╗ε╦└╩2╛▌/CAG+l.xls.xlsx]

## Sheet: CAG+l
	Area	Mean	Min	Max			live	dead
1	1725	50.126	22	255		1	10.7712	89.2288
2	14290	78.583	18	255		2	5.88801	94.112
3	1040	34.945	18	77		3	6.59251	93.4075
4	16623	84.433	17	255		4	8.13674	91.8633
5	1292	46.409	18	116			7.8471	92.1529
6	18306	78.822	17	255			2.16379	2.16379
7	1690	44.707	18	98
8	19080	76.649	17	252
