# Supplementary material for: Enzyme-Loaded pH-Sensitive Photothermal Hydrogels for Mild-temperature-mediated Combinational Cancer Therapy
Source: Front Chem. 2021 Jul 29;9:736468. doi: 10.3389/fchem.2021.736468 (PMC8358069; doi:10.3389/fchem.2021.736468)
Supplement: Supplementary file 1 [file DataSheet1.ZIP › Original data/live and dead staining/╗ε╦└╩2╛▌/CAG.xls.xlsx]

## Sheet: CAG
	Area	Mean	Min	Max			live	dead
1	26929	56.844	17	255			100	0
2	0	NaN	255	1			97.7581	2.24186
3	26992	39.54	14	211			99.3686	0.631439
4	619	69.252	28	212			99.017	0.982998
5	26910	58.632	15	202		M	99.0359	0.964074
6	171	104.538	19	230		Y	0.94396	0.94396
7	32032	33.17	15	131
8	318	44.811	14	108
