# Supplementary material for: Enzyme-Loaded pH-Sensitive Photothermal Hydrogels for Mild-temperature-mediated Combinational Cancer Therapy
Source: Front Chem. 2021 Jul 29;9:736468. doi: 10.3389/fchem.2021.736468 (PMC8358069; doi:10.3389/fchem.2021.736468)
Supplement: Supplementary file 1 [file DataSheet1.ZIP › Original data/live and dead staining/╗ε╦└╩2╛▌/PBS+L.xlsx]

## Sheet: PBS+L
	Area	Mean	Min	Max		live	dead
1	28897	108.55	42	255	1	100	0
2	0	NaN	255	0	2	98.3692	1.65786
3	29134	99.977	29	255	3	99.7223	0.277717
4	483	57.785	11	161	4	100	0
5	72893	107.241	51	255	M	99.5229	0.483893
6	203	67.365	23	149	Y	0.780186	0.793516
7	77477	93.909	37	255
8	0	NaN	255	0
