# Supplementary material for: Enzyme-Loaded pH-Sensitive Photothermal Hydrogels for Mild-temperature-mediated Combinational Cancer Therapy
Source: Front Chem. 2021 Jul 29;9:736468. doi: 10.3389/fchem.2021.736468 (PMC8358069; doi:10.3389/fchem.2021.736468)
Supplement: Supplementary file 1 [file DataSheet1.ZIP › Original data/live and dead staining/╗ε╦└╩2╛▌/PBS.xls.xlsx]

## Sheet: PBS
	Area	Mean	Min	Max		live	dead
1	26366	108.035	65	253	1	94.6613	5.33874
2	1487	34.906	22	56	2	99.0838	0.916191
3	42502	97.94	50	255	3	98.4726	1.52735
4	393	33.969	22	54	4	100	0
5	56994	94.515	45	255		98.0544	1.94557
6	884	8.231	7	17		2.34758	2.34758
7	44813	81.956	42	251
8	0	NaN	255	0
