# Supplementary material for: Enzyme-Loaded pH-Sensitive Photothermal Hydrogels for Mild-temperature-mediated Combinational Cancer Therapy
Source: Front Chem. 2021 Jul 29;9:736468. doi: 10.3389/fchem.2021.736468 (PMC8358069; doi:10.3389/fchem.2021.736468)
Supplement: Supplementary file 1 [file DataSheet1.ZIP › Original data/Lung metastasis/╢¿┴┐.xlsx]

## Sheet: Sheet1
	PBS	PBS+L	CA	CA+L	CAG	CAG+L
	4.15274e+08	1.65242e+09	7.60351e+08	7.15082e+07	1.04448e+09	5303800
	3.74362e+08	1.08926e+09	5.47961e+08	7.03182e+07	1.18456e+09	5900900
	4.69797e+08	1.26586e+09	6.9896e+08	7.64205e+07	1.00941e+09	4680400
M	4.19811e+08	1.33585e+09	6.69091e+08	7.27489e+07	1.07948e+09	5.29503e+06
Y	4.78789e+07	2.88031e+08	1.093e+08	3.23482e+06	9.26733e+07	610297
		4.19811e+08	4.78789e+07		0.42	0.0048
		1.33585e+09	2.88031e+08		1.34	0.29
		6.69091e+08	1.093e+08		0.67	0.1
		7.27489e+07	3.23482e+06		0.073	0.0032
		1.07948e+09	9.26733e+07		1.08	0.093
		5.29503e+06	610297		0.0053	0.00061
