# Supplementary material for: Enzyme-Loaded pH-Sensitive Photothermal Hydrogels for Mild-temperature-mediated Combinational Cancer Therapy
Source: Front Chem. 2021 Jul 29;9:736468. doi: 10.3389/fchem.2021.736468 (PMC8358069; doi:10.3389/fchem.2021.736468)
Supplement: Supplementary file 1 [file DataSheet1.ZIP › Original data/Lung metastasis/╜ß╜┌.xlsx]

## Sheet: Sheet1
44	46	36	22	42	1
42	50	39	16	46	6
39	48	40	17	40	2
41.6667	48	38.3333	18.3333	42.6667	3	M
2.51661	2	2.08167	3.21455	3.05505	2.64575	Y
PBS	PBS+L	CA	CA+L	CAG	CAG+L
				41.6667	2.51661
				48	2
				38.3333	2.08167
				18.3333	3.21455
				42.6667	3.05505
				3	2.64575
