# Supplementary material for: Enzyme-Loaded pH-Sensitive Photothermal Hydrogels for Mild-temperature-mediated Combinational Cancer Therapy
Source: Front Chem. 2021 Jul 29;9:736468. doi: 10.3389/fchem.2021.736468 (PMC8358069; doi:10.3389/fchem.2021.736468)
Supplement: Supplementary file 1 [file DataSheet1.ZIP › Original data/ph-UV/CTN-5.xls]

## Sheet: Sheet1
nm	Abs
1100	0.297
1099	0.297
1098	0.297
1097	0.297
1096	0.297
1095	0.297
1094	0.297
1093	0.297
1092	0.297
1091	0.297
1090	0.297
1089	0.297
1088	0.297
1087	0.297
1086	0.297
1085	0.296
1084	0.296
1083	0.296
1082	0.296
1081	0.296
1080	0.296
1079	0.296
1078	0.296
1077	0.296
1076	0.296
1075	0.296
1074	0.296
1073	0.296
1072	0.296
1071	0.295
1070	0.295
1069	0.296
1068	0.296
1067	0.296
1066	0.296
1065	0.296
1064	0.296
1063	0.296
1062	0.296
1061	0.296
1060	0.296
1059	0.296
1058	0.296
1057	0.297
1056	0.297
1055	0.297
1054	0.297
1053	0.297
1052	0.297
1051	0.297
1050	0.297
1049	0.297
1048	0.297
1047	0.297
1046	0.297
1045	0.297
1044	0.297
1043	0.297
1042	0.297
1041	0.297
1040	0.297
1039	0.297
1038	0.297
1037	0.298
1036	0.298
1035	0.298
1034	0.298
1033	0.298
1032	0.298
1031	0.298
1030	0.298
1029	0.298
1028	0.298
1027	0.299
1026	0.299
1025	0.299
1024	0.299
1023	0.299
1022	0.299
1021	0.299
1020	0.299
1019	0.300
1018	0.300
1017	0.300
1016	0.300
1015	0.300
1014	0.301
1013	0.301
1012	0.301
1011	0.301
1010	0.301
1009	0.301
1008	0.302
1007	0.302
1006	0.302
1005	0.302
1004	0.302
1003	0.302
1002	0.302
1001	0.302
1000	0.303
999	0.303
998	0.303
997	0.303
996	0.303
995	0.304
994	0.304
993	0.304
992	0.304
991	0.304
990	0.305
989	0.305
988	0.305
987	0.305
986	0.305
985	0.305
984	0.306
983	0.306
982	0.306
981	0.306
980	0.307
979	0.307
978	0.307
977	0.308
976	0.308
975	0.308
974	0.309
973	0.309
972	0.309
971	0.310
970	0.310
969	0.310
968	0.311
967	0.311
966	0.312
965	0.312
964	0.312
963	0.313
962	0.313
961	0.314
960	0.314
959	0.315
958	0.315
957	0.316
956	0.317
955	0.317
954	0.318
953	0.319
952	0.319
951	0.320
950	0.321
949	0.321
948	0.322
947	0.322
946	0.323
945	0.324
944	0.324
943	0.325
942	0.326
941	0.326
940	0.327
939	0.328
938	0.328
937	0.329
936	0.329
935	0.330
934	0.330
933	0.331
932	0.332
931	0.332
930	0.333
929	0.333
928	0.334
927	0.334
926	0.335
925	0.335
924	0.336
923	0.336
922	0.337
921	0.337
920	0.338
919	0.338
918	0.339
917	0.339
916	0.340
915	0.340
914	0.341
913	0.341
912	0.342
911	0.342
910	0.343
909	0.343
908	0.344
907	0.344
906	0.345
905	0.345
904	0.345
903	0.346
902	0.346
901	0.346
900	0.346
899	0.347
898	0.347
897	0.347
896	0.347
895	0.347
894	0.347
893	0.348
892	0.348
891	0.348
890	0.348
889	0.348
888	0.348
887	0.348
886	0.348
885	0.348
884	0.348
883	0.348
882	0.348
881	0.348
880	0.348
879	0.348
878	0.348
877	0.348
876	0.348
875	0.348
874	0.348
873	0.348
872	0.348
871	0.347
870	0.347
869	0.347
868	0.347
867	0.347
866	0.346
865	0.346
864	0.346
863	0.346
862	0.346
861	0.345
860	0.345
859	0.345
858	0.345
857	0.345
856	0.344
855	0.344
854	0.344
853	0.344
852	0.343
851	0.343
850	0.343
849	0.343
848	0.343
847	0.343
846	0.342
845	0.342
844	0.342
843	0.342
842	0.341
841	0.341
840	0.340
839	0.340
838	0.340
837	0.340
836	0.340
835	0.339
834	0.339
833	0.339
832	0.338
831	0.338
830	0.338
829	0.337
828	0.337
827	0.337
826	0.337
825	0.336
824	0.336
823	0.336
822	0.335
821	0.336
820	0.335
819	0.335
818	0.334
817	0.334
816	0.334
815	0.333
814	0.333
813	0.333
812	0.332
811	0.332
810	0.332
809	0.332
808	0.332
807	0.331
806	0.331
805	0.331
804	0.331
803	0.330
802	0.330
801	0.330
800	0.330
799	0.330
798	0.329
797	0.329
796	0.329
795	0.329
794	0.329
793	0.328
792	0.328
791	0.328
790	0.328
789	0.328
788	0.328
787	0.328
786	0.328
785	0.328
784	0.328
783	0.328
782	0.328
781	0.327
780	0.327
779	0.327
778	0.327
777	0.328
776	0.327
775	0.328
774	0.328
773	0.328
772	0.328
771	0.328
770	0.329
769	0.329
768	0.329
767	0.329
766	0.330
765	0.330
764	0.330
763	0.331
762	0.331
761	0.333
760	0.333
759	0.333
758	0.334
757	0.334
756	0.335
755	0.335
754	0.336
753	0.337
752	0.337
751	0.338
750	0.339
749	0.339
748	0.340
747	0.341
746	0.342
745	0.343
744	0.343
743	0.344
742	0.346
741	0.347
740	0.348
739	0.349
738	0.350
737	0.351
736	0.353
735	0.354
734	0.355
733	0.356
732	0.358
731	0.359
730	0.361
729	0.362
728	0.364
727	0.365
726	0.367
725	0.368
724	0.370
723	0.372
722	0.373
721	0.375
720	0.377
719	0.379
718	0.380
717	0.383
716	0.385
715	0.387
714	0.389
713	0.391
712	0.393
711	0.395
710	0.397
709	0.400
708	0.402
707	0.404
706	0.407
705	0.409
704	0.412
703	0.414
702	0.417
701	0.419
700	0.422
699	0.425
698	0.427
697	0.430
696	0.433
695	0.436
694	0.439
693	0.442
692	0.445
691	0.448
690	0.451
689	0.454
688	0.457
687	0.460
686	0.463
685	0.466
684	0.469
683	0.472
682	0.475
681	0.479
680	0.482
679	0.485
678	0.489
677	0.492
676	0.496
675	0.499
674	0.502
673	0.506
672	0.509
671	0.513
670	0.516
669	0.519
668	0.522
667	0.525
666	0.528
665	0.530
664	0.531
663	0.533
662	0.534
661	0.535
660	0.536
659	0.538
658	0.541
657	0.543
656	0.546
655	0.549
654	0.551
653	0.554
652	0.556
651	0.558
650	0.561
649	0.563
648	0.565
647	0.567
646	0.569
645	0.570
644	0.572
643	0.574
642	0.576
641	0.577
640	0.578
639	0.580
638	0.581
637	0.582
636	0.584
635	0.585
634	0.585
633	0.586
632	0.587
631	0.587
630	0.588
629	0.588
628	0.588
627	0.589
626	0.589
625	0.589
624	0.588
623	0.588
622	0.588
621	0.587
620	0.586
619	0.585
618	0.584
617	0.583
616	0.582
615	0.580
614	0.579
613	0.577
612	0.575
611	0.573
610	0.571
609	0.569
608	0.567
607	0.565
606	0.562
605	0.560
604	0.557
603	0.554
602	0.551
601	0.548
600	0.545
599	0.542
598	0.539
597	0.535
596	0.532
595	0.528
594	0.525
593	0.521
592	0.517
591	0.513
590	0.510
589	0.506
588	0.502
587	0.498
586	0.495
585	0.491
584	0.487
583	0.483
582	0.479
581	0.476
580	0.471
579	0.468
578	0.464
577	0.459
576	0.455
575	0.451
574	0.447
573	0.443
572	0.439
571	0.435
570	0.431
569	0.427
568	0.424
567	0.420
566	0.416
565	0.412
564	0.409
563	0.405
562	0.401
561	0.397
560	0.394
559	0.390
558	0.386
557	0.383
556	0.379
555	0.375
554	0.372
553	0.368
552	0.364
551	0.361
550	0.358
549	0.355
548	0.351
547	0.348
546	0.345
545	0.342
544	0.339
543	0.336
542	0.332
541	0.329
540	0.326
539	0.323
538	0.320
537	0.317
536	0.315
535	0.312
534	0.309
533	0.307
532	0.304
531	0.301
530	0.299
529	0.297
528	0.294
527	0.292
526	0.290
525	0.288
524	0.285
523	0.284
522	0.281
521	0.280
520	0.278
519	0.276
518	0.275
517	0.273
516	0.272
515	0.270
514	0.269
513	0.268
512	0.267
511	0.266
510	0.265
509	0.264
508	0.263
507	0.263
506	0.262
505	0.261
504	0.261
503	0.260
502	0.260
501	0.260
500	0.260
499	0.260
498	0.260
497	0.261
496	0.261
495	0.261
494	0.262
493	0.262
492	0.263
491	0.263
490	0.264
489	0.265
488	0.265
487	0.266
486	0.267
485	0.268
484	0.269
483	0.271
482	0.272
481	0.273
480	0.275
479	0.276
478	0.278
477	0.280
476	0.282
475	0.284
474	0.286
473	0.288
472	0.291
471	0.293
470	0.295
469	0.298
468	0.300
467	0.303
466	0.306
465	0.308
464	0.311
463	0.313
462	0.316
461	0.318
460	0.321
459	0.323
458	0.325
457	0.327
456	0.329
455	0.331
454	0.333
453	0.336
452	0.338
451	0.341
450	0.343
449	0.346
448	0.349
447	0.352
446	0.355
445	0.358
444	0.362
443	0.365
442	0.369
441	0.373
440	0.377
439	0.381
438	0.385
437	0.390
436	0.394
435	0.399
434	0.404
433	0.409
432	0.414
431	0.419
430	0.425
429	0.431
428	0.436
427	0.442
426	0.448
425	0.454
424	0.460
423	0.467
422	0.473
421	0.480
420	0.487
419	0.494
418	0.501
417	0.509
416	0.517
415	0.525
414	0.533
413	0.541
412	0.549
411	0.557
410	0.565
409	0.572
408	0.580
407	0.589
406	0.597
405	0.605
404	0.613
403	0.622
402	0.631
401	0.643
400	0.651
399	0.660
398	0.669
397	0.678
396	0.688
395	0.697
394	0.706
393	0.715
392	0.724
391	0.734
390	0.742
389	0.752
388	0.761
387	0.771
386	0.780
385	0.790
384	0.800
383	0.810
382	0.819
381	0.830
380	0.841
379	0.851
378	0.862
377	0.872
376	0.882
375	0.892
374	0.901
373	0.909
372	0.917
371	0.924
370	0.930
369	0.935
368	0.939
367	0.943
366	0.951
365	0.951
364	0.951
363	0.949
362	0.947
361	0.941
360	0.936
359	0.922
358	0.914
357	0.905
356	0.895
355	0.885
354	0.874
353	0.863
352	0.852
351	0.840
350	0.829
349	0.817
348	0.806
347	0.795
346	0.785
345	0.775
344	0.766
343	0.757
342	0.750
341	0.744
340	0.739
339	0.736
338	0.736
337	0.736
336	0.739
335	0.745
334	0.754
333	0.766
332	0.781
331	0.800
330	0.825
329	0.851
328	0.884
327	0.921
326	0.965
325	1.014
324	1.070
323	1.136
322	1.209
321	1.290
320	1.375
319	1.470
318	1.575
317	1.692
316	1.820
315	1.955
314	2.101
313	2.264
312	2.460
311	2.703
310	3.007
309	3.565
308	9.999
307	9.999
306	9.999
305	9.999
304	9.999
303	9.999
302	9.999
301	9.999
300	9.999
