# Supplementary material for: Enzyme-Loaded pH-Sensitive Photothermal Hydrogels for Mild-temperature-mediated Combinational Cancer Therapy
Source: Front Chem. 2021 Jul 29;9:736468. doi: 10.3389/fchem.2021.736468 (PMC8358069; doi:10.3389/fchem.2021.736468)
Supplement: Supplementary file 1 [file DataSheet1.ZIP › Original data/ph-UV/CTN-6.xls]

## Sheet: Sheet1
nm	Abs
1100	0.302
1099	0.302
1098	0.302
1097	0.302
1096	0.302
1095	0.302
1094	0.302
1093	0.302
1092	0.303
1091	0.303
1090	0.303
1089	0.303
1088	0.303
1087	0.303
1086	0.303
1085	0.303
1084	0.303
1083	0.304
1082	0.304
1081	0.304
1080	0.304
1079	0.304
1078	0.304
1077	0.304
1076	0.304
1075	0.304
1074	0.305
1073	0.305
1072	0.305
1071	0.305
1070	0.305
1069	0.305
1068	0.305
1067	0.306
1066	0.306
1065	0.306
1064	0.307
1063	0.307
1062	0.307
1061	0.307
1060	0.307
1059	0.308
1058	0.308
1057	0.308
1056	0.308
1055	0.309
1054	0.309
1053	0.309
1052	0.309
1051	0.309
1050	0.309
1049	0.309
1048	0.309
1047	0.309
1046	0.309
1045	0.310
1044	0.310
1043	0.310
1042	0.310
1041	0.310
1040	0.310
1039	0.310
1038	0.310
1037	0.311
1036	0.311
1035	0.311
1034	0.311
1033	0.311
1032	0.311
1031	0.311
1030	0.312
1029	0.312
1028	0.312
1027	0.312
1026	0.312
1025	0.312
1024	0.313
1023	0.313
1022	0.313
1021	0.313
1020	0.313
1019	0.314
1018	0.314
1017	0.314
1016	0.314
1015	0.314
1014	0.315
1013	0.315
1012	0.315
1011	0.315
1010	0.316
1009	0.316
1008	0.316
1007	0.316
1006	0.317
1005	0.317
1004	0.317
1003	0.317
1002	0.317
1001	0.318
1000	0.318
999	0.318
998	0.318
997	0.318
996	0.319
995	0.319
994	0.319
993	0.319
992	0.320
991	0.320
990	0.320
989	0.320
988	0.320
987	0.320
986	0.320
985	0.321
984	0.321
983	0.321
982	0.321
981	0.321
980	0.321
979	0.322
978	0.322
977	0.322
976	0.323
975	0.323
974	0.323
973	0.324
972	0.324
971	0.324
970	0.325
969	0.325
968	0.326
967	0.326
966	0.326
965	0.327
964	0.327
963	0.328
962	0.328
961	0.329
960	0.329
959	0.330
958	0.331
957	0.331
956	0.332
955	0.333
954	0.333
953	0.334
952	0.335
951	0.336
950	0.336
949	0.337
948	0.338
947	0.338
946	0.339
945	0.340
944	0.340
943	0.341
942	0.342
941	0.342
940	0.343
939	0.344
938	0.344
937	0.345
936	0.346
935	0.346
934	0.347
933	0.347
932	0.348
931	0.349
930	0.349
929	0.350
928	0.350
927	0.351
926	0.352
925	0.352
924	0.353
923	0.353
922	0.354
921	0.354
920	0.355
919	0.355
918	0.356
917	0.356
916	0.357
915	0.357
914	0.358
913	0.359
912	0.359
911	0.360
910	0.361
909	0.361
908	0.362
907	0.362
906	0.363
905	0.363
904	0.364
903	0.364
902	0.364
901	0.365
900	0.365
899	0.365
898	0.366
897	0.366
896	0.366
895	0.367
894	0.367
893	0.367
892	0.368
891	0.368
890	0.368
889	0.368
888	0.369
887	0.369
886	0.369
885	0.369
884	0.369
883	0.370
882	0.370
881	0.370
880	0.370
879	0.371
878	0.371
877	0.371
876	0.371
875	0.371
874	0.372
873	0.372
872	0.372
871	0.372
870	0.373
869	0.373
868	0.373
867	0.373
866	0.373
865	0.373
864	0.373
863	0.373
862	0.374
861	0.374
860	0.374
859	0.374
858	0.374
857	0.374
856	0.374
855	0.375
854	0.375
853	0.375
852	0.375
851	0.375
850	0.375
849	0.375
848	0.375
847	0.376
846	0.376
845	0.376
844	0.376
843	0.376
842	0.376
841	0.376
840	0.376
839	0.377
838	0.377
837	0.377
836	0.377
835	0.377
834	0.377
833	0.378
832	0.378
831	0.378
830	0.378
829	0.378
828	0.378
827	0.378
826	0.378
825	0.379
824	0.379
823	0.379
822	0.379
821	0.379
820	0.379
819	0.380
818	0.380
817	0.380
816	0.380
815	0.380
814	0.380
813	0.380
812	0.380
811	0.380
810	0.381
809	0.381
808	0.381
807	0.381
806	0.381
805	0.381
804	0.382
803	0.381
802	0.381
801	0.382
800	0.382
799	0.382
798	0.382
797	0.382
796	0.382
795	0.382
794	0.382
793	0.382
792	0.382
791	0.382
790	0.382
789	0.383
788	0.383
787	0.383
786	0.383
785	0.383
784	0.383
783	0.383
782	0.383
781	0.383
780	0.383
779	0.383
778	0.383
777	0.383
776	0.384
775	0.383
774	0.384
773	0.384
772	0.384
771	0.384
770	0.384
769	0.385
768	0.385
767	0.385
766	0.385
765	0.385
764	0.385
763	0.385
762	0.386
761	0.386
760	0.386
759	0.386
758	0.386
757	0.386
756	0.387
755	0.387
754	0.387
753	0.387
752	0.387
751	0.388
750	0.388
749	0.388
748	0.388
747	0.389
746	0.389
745	0.389
744	0.389
743	0.390
742	0.390
741	0.390
740	0.390
739	0.391
738	0.391
737	0.392
736	0.392
735	0.392
734	0.392
733	0.393
732	0.393
731	0.393
730	0.394
729	0.394
728	0.394
727	0.395
726	0.395
725	0.395
724	0.396
723	0.396
722	0.397
721	0.397
720	0.398
719	0.398
718	0.398
717	0.399
716	0.400
715	0.400
714	0.400
713	0.401
712	0.402
711	0.403
710	0.403
709	0.404
708	0.404
707	0.404
706	0.406
705	0.406
704	0.407
703	0.407
702	0.408
701	0.409
700	0.409
699	0.410
698	0.411
697	0.412
696	0.413
695	0.414
694	0.414
693	0.415
692	0.416
691	0.417
690	0.418
689	0.418
688	0.419
687	0.420
686	0.421
685	0.422
684	0.423
683	0.424
682	0.425
681	0.426
680	0.427
679	0.429
678	0.430
677	0.431
676	0.432
675	0.434
674	0.435
673	0.437
672	0.438
671	0.440
670	0.441
669	0.442
668	0.443
667	0.443
666	0.442
665	0.441
664	0.439
663	0.436
662	0.433
661	0.430
660	0.428
659	0.426
658	0.426
657	0.427
656	0.427
655	0.428
654	0.428
653	0.428
652	0.428
651	0.428
650	0.428
649	0.428
648	0.428
647	0.428
646	0.428
645	0.427
644	0.427
643	0.427
642	0.426
641	0.426
640	0.426
639	0.425
638	0.425
637	0.424
636	0.424
635	0.423
634	0.423
633	0.422
632	0.422
631	0.421
630	0.421
629	0.420
628	0.419
627	0.419
626	0.418
625	0.417
624	0.416
623	0.416
622	0.415
621	0.414
620	0.413
619	0.412
618	0.411
617	0.410
616	0.409
615	0.408
614	0.407
613	0.406
612	0.405
611	0.404
610	0.403
609	0.402
608	0.401
607	0.399
606	0.398
605	0.397
604	0.396
603	0.394
602	0.393
601	0.392
600	0.390
599	0.389
598	0.388
597	0.386
596	0.385
595	0.383
594	0.382
593	0.380
592	0.379
591	0.377
590	0.376
589	0.374
588	0.373
587	0.371
586	0.370
585	0.368
584	0.366
583	0.365
582	0.363
581	0.362
580	0.360
579	0.358
578	0.357
577	0.355
576	0.353
575	0.351
574	0.349
573	0.348
572	0.346
571	0.344
570	0.342
569	0.340
568	0.338
567	0.336
566	0.334
565	0.333
564	0.331
563	0.329
562	0.327
561	0.325
560	0.323
559	0.321
558	0.319
557	0.317
556	0.315
555	0.312
554	0.310
553	0.308
552	0.306
551	0.304
550	0.302
549	0.300
548	0.298
547	0.296
546	0.294
545	0.292
544	0.290
543	0.288
542	0.286
541	0.284
540	0.282
539	0.280
538	0.278
537	0.276
536	0.275
535	0.273
534	0.271
533	0.269
532	0.268
531	0.266
530	0.265
529	0.263
528	0.262
527	0.261
526	0.260
525	0.259
524	0.258
523	0.257
522	0.256
521	0.255
520	0.255
519	0.254
518	0.254
517	0.254
516	0.254
515	0.254
514	0.254
513	0.254
512	0.255
511	0.255
510	0.256
509	0.257
508	0.258
507	0.259
506	0.260
505	0.261
504	0.263
503	0.264
502	0.266
501	0.268
500	0.270
499	0.272
498	0.275
497	0.277
496	0.279
495	0.282
494	0.284
493	0.287
492	0.290
491	0.293
490	0.296
489	0.299
488	0.301
487	0.304
486	0.308
485	0.311
484	0.314
483	0.318
482	0.321
481	0.325
480	0.329
479	0.332
478	0.336
477	0.340
476	0.344
475	0.348
474	0.353
473	0.357
472	0.362
471	0.366
470	0.370
469	0.375
468	0.379
467	0.383
466	0.387
465	0.391
464	0.395
463	0.399
462	0.402
461	0.404
460	0.407
459	0.409
458	0.411
457	0.414
456	0.416
455	0.418
454	0.421
453	0.423
452	0.426
451	0.429
450	0.432
449	0.435
448	0.437
447	0.440
446	0.443
445	0.446
444	0.449
443	0.452
442	0.454
441	0.457
440	0.459
439	0.462
438	0.464
437	0.466
436	0.468
435	0.470
434	0.471
433	0.473
432	0.475
431	0.476
430	0.478
429	0.480
428	0.481
427	0.482
426	0.484
425	0.485
424	0.487
423	0.488
422	0.489
421	0.491
420	0.492
419	0.494
418	0.495
417	0.497
416	0.498
415	0.500
414	0.502
413	0.503
412	0.505
411	0.506
410	0.508
409	0.509
408	0.510
407	0.512
406	0.513
405	0.515
404	0.517
403	0.519
402	0.521
401	0.524
400	0.526
399	0.528
398	0.531
397	0.533
396	0.536
395	0.538
394	0.540
393	0.542
392	0.545
391	0.547
390	0.549
389	0.551
388	0.553
387	0.555
386	0.557
385	0.560
384	0.562
383	0.564
382	0.566
381	0.568
380	0.570
379	0.573
378	0.575
377	0.577
376	0.578
375	0.580
374	0.581
373	0.583
372	0.585
371	0.585
370	0.586
369	0.587
368	0.587
367	0.587
366	0.588
365	0.587
364	0.586
363	0.585
362	0.583
361	0.581
360	0.579
359	0.575
358	0.572
357	0.570
356	0.567
355	0.565
354	0.562
353	0.560
352	0.557
351	0.555
350	0.553
349	0.551
348	0.549
347	0.548
346	0.546
345	0.546
344	0.545
343	0.545
342	0.547
341	0.548
340	0.551
339	0.555
338	0.560
337	0.567
336	0.576
335	0.587
334	0.600
333	0.615
332	0.634
331	0.656
330	0.682
329	0.710
328	0.742
327	0.779
326	0.821
325	0.868
324	0.922
323	0.983
322	1.051
321	1.124
320	1.204
319	1.290
318	1.385
317	1.490
316	1.603
315	1.723
314	1.849
313	1.988
312	2.148
311	2.319
310	2.509
309	2.736
308	3.080
307	3.833
306	9.999
305	9.999
304	9.999
303	9.999
302	9.999
301	9.999
300	9.999
