# Supplementary material for: Enzyme-Loaded pH-Sensitive Photothermal Hydrogels for Mild-temperature-mediated Combinational Cancer Therapy
Source: Front Chem. 2021 Jul 29;9:736468. doi: 10.3389/fchem.2021.736468 (PMC8358069; doi:10.3389/fchem.2021.736468)
Supplement: Supplementary file 1 [file DataSheet1.ZIP › Original data/ph-UV/CTN-7.xls]

## Sheet: Sheet1
nm	Abs
1100	0.171
1099	0.171
1098	0.171
1097	0.171
1096	0.171
1095	0.171
1094	0.171
1093	0.171
1092	0.171
1091	0.171
1090	0.171
1089	0.171
1088	0.171
1087	0.171
1086	0.171
1085	0.171
1084	0.171
1083	0.171
1082	0.171
1081	0.171
1080	0.171
1079	0.171
1078	0.171
1077	0.171
1076	0.171
1075	0.171
1074	0.171
1073	0.171
1072	0.171
1071	0.171
1070	0.171
1069	0.171
1068	0.171
1067	0.171
1066	0.172
1065	0.172
1064	0.172
1063	0.172
1062	0.172
1061	0.172
1060	0.172
1059	0.172
1058	0.172
1057	0.172
1056	0.172
1055	0.172
1054	0.172
1053	0.172
1052	0.172
1051	0.172
1050	0.172
1049	0.172
1048	0.172
1047	0.172
1046	0.172
1045	0.172
1044	0.172
1043	0.171
1042	0.171
1041	0.171
1040	0.171
1039	0.171
1038	0.171
1037	0.171
1036	0.171
1035	0.171
1034	0.171
1033	0.171
1032	0.171
1031	0.171
1030	0.171
1029	0.171
1028	0.171
1027	0.171
1026	0.171
1025	0.171
1024	0.171
1023	0.171
1022	0.171
1021	0.171
1020	0.171
1019	0.171
1018	0.171
1017	0.171
1016	0.171
1015	0.171
1014	0.171
1013	0.171
1012	0.171
1011	0.171
1010	0.171
1009	0.171
1008	0.171
1007	0.171
1006	0.171
1005	0.171
1004	0.171
1003	0.171
1002	0.171
1001	0.171
1000	0.171
999	0.171
998	0.171
997	0.171
996	0.171
995	0.171
994	0.171
993	0.170
992	0.170
991	0.171
990	0.170
989	0.170
988	0.170
987	0.170
986	0.170
985	0.170
984	0.170
983	0.170
982	0.171
981	0.170
980	0.171
979	0.171
978	0.171
977	0.171
976	0.171
975	0.171
974	0.171
973	0.171
972	0.171
971	0.172
970	0.172
969	0.172
968	0.172
967	0.172
966	0.173
965	0.173
964	0.173
963	0.173
962	0.174
961	0.174
960	0.174
959	0.175
958	0.175
957	0.176
956	0.176
955	0.177
954	0.178
953	0.178
952	0.179
951	0.179
950	0.180
949	0.180
948	0.181
947	0.181
946	0.182
945	0.182
944	0.183
943	0.183
942	0.184
941	0.184
940	0.184
939	0.185
938	0.186
937	0.186
936	0.187
935	0.187
934	0.187
933	0.188
932	0.188
931	0.189
930	0.189
929	0.189
928	0.190
927	0.190
926	0.191
925	0.191
924	0.191
923	0.192
922	0.192
921	0.192
920	0.192
919	0.193
918	0.193
917	0.193
916	0.194
915	0.194
914	0.194
913	0.195
912	0.195
911	0.195
910	0.196
909	0.196
908	0.196
907	0.197
906	0.197
905	0.197
904	0.197
903	0.197
902	0.198
901	0.198
900	0.198
899	0.198
898	0.198
897	0.198
896	0.198
895	0.198
894	0.198
893	0.198
892	0.198
891	0.198
890	0.198
889	0.198
888	0.198
887	0.198
886	0.198
885	0.198
884	0.198
883	0.198
882	0.198
881	0.198
880	0.198
879	0.198
878	0.198
877	0.198
876	0.198
875	0.197
874	0.197
873	0.197
872	0.197
871	0.197
870	0.197
869	0.196
868	0.196
867	0.196
866	0.196
865	0.196
864	0.195
863	0.195
862	0.195
861	0.195
860	0.195
859	0.195
858	0.195
857	0.194
856	0.194
855	0.194
854	0.194
853	0.193
852	0.193
851	0.193
850	0.193
849	0.193
848	0.193
847	0.193
846	0.192
845	0.192
844	0.192
843	0.191
842	0.191
841	0.191
840	0.191
839	0.190
838	0.190
837	0.190
836	0.189
835	0.189
834	0.189
833	0.189
832	0.189
831	0.188
830	0.188
829	0.188
828	0.188
827	0.188
826	0.187
825	0.187
824	0.187
823	0.187
822	0.186
821	0.187
820	0.186
819	0.186
818	0.185
817	0.185
816	0.185
815	0.185
814	0.185
813	0.185
812	0.184
811	0.184
810	0.184
809	0.184
808	0.184
807	0.183
806	0.183
805	0.183
804	0.183
803	0.182
802	0.182
801	0.182
800	0.182
799	0.181
798	0.181
797	0.181
796	0.181
795	0.181
794	0.181
793	0.180
792	0.180
791	0.180
790	0.180
789	0.180
788	0.180
787	0.180
786	0.179
785	0.179
784	0.179
783	0.179
782	0.179
781	0.179
780	0.179
779	0.179
778	0.179
777	0.179
776	0.178
775	0.179
774	0.179
773	0.179
772	0.178
771	0.179
770	0.179
769	0.179
768	0.179
767	0.179
766	0.179
765	0.179
764	0.179
763	0.179
762	0.180
761	0.180
760	0.181
759	0.181
758	0.181
757	0.181
756	0.182
755	0.182
754	0.182
753	0.183
752	0.183
751	0.183
750	0.184
749	0.184
748	0.184
747	0.185
746	0.185
745	0.186
744	0.186
743	0.187
742	0.187
741	0.188
740	0.189
739	0.189
738	0.190
737	0.191
736	0.191
735	0.192
734	0.193
733	0.194
732	0.194
731	0.195
730	0.196
729	0.197
728	0.198
727	0.199
726	0.200
725	0.201
724	0.202
723	0.203
722	0.204
721	0.205
720	0.206
719	0.207
718	0.208
717	0.209
716	0.211
715	0.212
714	0.213
713	0.214
712	0.216
711	0.217
710	0.218
709	0.220
708	0.221
707	0.223
706	0.224
705	0.226
704	0.227
703	0.229
702	0.230
701	0.232
700	0.233
699	0.235
698	0.237
697	0.239
696	0.241
695	0.242
694	0.244
693	0.246
692	0.248
691	0.249
690	0.251
689	0.253
688	0.255
687	0.257
686	0.259
685	0.261
684	0.263
683	0.264
682	0.266
681	0.268
680	0.270
679	0.272
678	0.274
677	0.277
676	0.279
675	0.281
674	0.283
673	0.285
672	0.287
671	0.289
670	0.291
669	0.293
668	0.295
667	0.296
666	0.298
665	0.299
664	0.300
663	0.301
662	0.302
661	0.303
660	0.304
659	0.305
658	0.306
657	0.307
656	0.309
655	0.311
654	0.312
653	0.313
652	0.315
651	0.316
650	0.317
649	0.318
648	0.320
647	0.321
646	0.322
645	0.323
644	0.324
643	0.325
642	0.326
641	0.327
640	0.327
639	0.328
638	0.329
637	0.329
636	0.330
635	0.331
634	0.331
633	0.332
632	0.332
631	0.332
630	0.333
629	0.333
628	0.333
627	0.333
626	0.333
625	0.333
624	0.333
623	0.333
622	0.333
621	0.333
620	0.332
619	0.332
618	0.332
617	0.331
616	0.330
615	0.330
614	0.329
613	0.328
612	0.327
611	0.326
610	0.325
609	0.325
608	0.324
607	0.322
606	0.321
605	0.320
604	0.319
603	0.318
602	0.316
601	0.315
600	0.313
599	0.311
598	0.310
597	0.308
596	0.307
595	0.305
594	0.303
593	0.301
592	0.299
591	0.298
590	0.296
589	0.294
588	0.292
587	0.291
586	0.289
585	0.287
584	0.285
583	0.283
582	0.281
581	0.279
580	0.277
579	0.275
578	0.273
577	0.271
576	0.269
575	0.267
574	0.265
573	0.263
572	0.261
571	0.259
570	0.257
569	0.255
568	0.253
567	0.251
566	0.249
565	0.247
564	0.245
563	0.243
562	0.241
561	0.239
560	0.238
559	0.236
558	0.234
557	0.232
556	0.230
555	0.228
554	0.226
553	0.224
552	0.223
551	0.221
550	0.219
549	0.217
548	0.216
547	0.214
546	0.213
545	0.211
544	0.209
543	0.208
542	0.206
541	0.204
540	0.203
539	0.201
538	0.199
537	0.198
536	0.196
535	0.195
534	0.193
533	0.192
532	0.191
531	0.189
530	0.188
529	0.187
528	0.186
527	0.185
526	0.183
525	0.182
524	0.181
523	0.180
522	0.179
521	0.179
520	0.178
519	0.176
518	0.176
517	0.175
516	0.174
515	0.174
514	0.173
513	0.172
512	0.172
511	0.171
510	0.171
509	0.170
508	0.170
507	0.170
506	0.169
505	0.169
504	0.169
503	0.169
502	0.169
501	0.169
500	0.169
499	0.169
498	0.170
497	0.170
496	0.170
495	0.170
494	0.170
493	0.170
492	0.171
491	0.171
490	0.171
489	0.171
488	0.172
487	0.172
486	0.173
485	0.173
484	0.174
483	0.174
482	0.175
481	0.176
480	0.176
479	0.177
478	0.178
477	0.179
476	0.180
475	0.181
474	0.182
473	0.184
472	0.185
471	0.186
470	0.188
469	0.189
468	0.191
467	0.192
466	0.194
465	0.195
464	0.197
463	0.198
462	0.200
461	0.201
460	0.202
459	0.204
458	0.205
457	0.206
456	0.207
455	0.208
454	0.209
453	0.211
452	0.212
451	0.213
450	0.215
449	0.216
448	0.218
447	0.219
446	0.221
445	0.223
444	0.224
443	0.226
442	0.228
441	0.230
440	0.232
439	0.234
438	0.237
437	0.239
436	0.242
435	0.244
434	0.247
433	0.250
432	0.253
431	0.256
430	0.259
429	0.262
428	0.265
427	0.268
426	0.272
425	0.275
424	0.279
423	0.283
422	0.287
421	0.291
420	0.295
419	0.299
418	0.304
417	0.308
416	0.313
415	0.318
414	0.322
413	0.327
412	0.332
411	0.337
410	0.342
409	0.347
408	0.352
407	0.358
406	0.363
405	0.368
404	0.373
403	0.379
402	0.384
401	0.391
400	0.397
399	0.402
398	0.408
397	0.414
396	0.420
395	0.425
394	0.431
393	0.437
392	0.442
391	0.448
390	0.454
389	0.460
388	0.465
387	0.471
386	0.476
385	0.482
384	0.488
383	0.494
382	0.500
381	0.506
380	0.513
379	0.519
378	0.525
377	0.530
376	0.536
375	0.541
374	0.546
373	0.550
372	0.555
371	0.558
370	0.561
369	0.564
368	0.566
367	0.567
366	0.571
365	0.571
364	0.570
363	0.568
362	0.566
361	0.563
360	0.560
359	0.553
358	0.548
357	0.543
356	0.537
355	0.531
354	0.525
353	0.518
352	0.511
351	0.505
350	0.498
349	0.491
348	0.485
347	0.479
346	0.473
345	0.467
344	0.462
343	0.457
342	0.454
341	0.451
340	0.449
339	0.448
338	0.448
337	0.451
336	0.454
335	0.460
334	0.468
333	0.479
332	0.493
331	0.509
330	0.530
329	0.552
328	0.579
327	0.610
326	0.646
325	0.686
324	0.734
323	0.787
322	0.846
321	0.913
320	0.983
319	1.060
318	1.144
317	1.237
316	1.338
315	1.442
314	1.550
313	1.670
312	1.801
311	1.938
310	2.083
309	2.246
308	2.423
307	2.626
306	2.884
305	3.312
304	9.999
303	9.999
302	9.999
301	9.999
300	9.999
