# Supplementary material for: Enzyme-Loaded pH-Sensitive Photothermal Hydrogels for Mild-temperature-mediated Combinational Cancer Therapy
Source: Front Chem. 2021 Jul 29;9:736468. doi: 10.3389/fchem.2021.736468 (PMC8358069; doi:10.3389/fchem.2021.736468)
Supplement: Supplementary file 1 [file DataSheet1.ZIP › Original data/ph-UV/CTN-8.xls]

## Sheet: Sheet1
nm	Abs
1100	0.145
1099	0.145
1098	0.145
1097	0.145
1096	0.145
1095	0.145
1094	0.145
1093	0.145
1092	0.145
1091	0.145
1090	0.145
1089	0.145
1088	0.145
1087	0.145
1086	0.145
1085	0.145
1084	0.145
1083	0.145
1082	0.144
1081	0.144
1080	0.144
1079	0.144
1078	0.144
1077	0.144
1076	0.144
1075	0.144
1074	0.144
1073	0.144
1072	0.144
1071	0.144
1070	0.144
1069	0.144
1068	0.144
1067	0.144
1066	0.145
1065	0.145
1064	0.145
1063	0.145
1062	0.145
1061	0.145
1060	0.145
1059	0.145
1058	0.145
1057	0.145
1056	0.145
1055	0.145
1054	0.145
1053	0.145
1052	0.145
1051	0.144
1050	0.144
1049	0.144
1048	0.144
1047	0.144
1046	0.144
1045	0.144
1044	0.144
1043	0.144
1042	0.143
1041	0.143
1040	0.143
1039	0.143
1038	0.143
1037	0.143
1036	0.143
1035	0.143
1034	0.143
1033	0.143
1032	0.143
1031	0.143
1030	0.142
1029	0.142
1028	0.142
1027	0.142
1026	0.142
1025	0.142
1024	0.142
1023	0.142
1022	0.142
1021	0.142
1020	0.142
1019	0.142
1018	0.142
1017	0.142
1016	0.142
1015	0.142
1014	0.142
1013	0.142
1012	0.142
1011	0.142
1010	0.142
1009	0.142
1008	0.141
1007	0.141
1006	0.141
1005	0.141
1004	0.141
1003	0.141
1002	0.141
1001	0.141
1000	0.141
999	0.141
998	0.141
997	0.140
996	0.140
995	0.140
994	0.140
993	0.140
992	0.140
991	0.140
990	0.140
989	0.140
988	0.140
987	0.139
986	0.139
985	0.139
984	0.139
983	0.139
982	0.139
981	0.139
980	0.139
979	0.139
978	0.139
977	0.139
976	0.139
975	0.139
974	0.139
973	0.139
972	0.139
971	0.139
970	0.139
969	0.139
968	0.139
967	0.139
966	0.139
965	0.140
964	0.140
963	0.140
962	0.140
961	0.140
960	0.140
959	0.141
958	0.141
957	0.142
956	0.142
955	0.143
954	0.143
953	0.143
952	0.144
951	0.144
950	0.145
949	0.145
948	0.146
947	0.146
946	0.147
945	0.147
944	0.147
943	0.148
942	0.148
941	0.148
940	0.148
939	0.149
938	0.149
937	0.150
936	0.150
935	0.150
934	0.151
933	0.151
932	0.151
931	0.152
930	0.152
929	0.152
928	0.152
927	0.153
926	0.153
925	0.153
924	0.153
923	0.154
922	0.154
921	0.154
920	0.154
919	0.154
918	0.155
917	0.155
916	0.155
915	0.155
914	0.156
913	0.156
912	0.156
911	0.156
910	0.156
909	0.157
908	0.157
907	0.157
906	0.157
905	0.157
904	0.157
903	0.157
902	0.157
901	0.157
900	0.157
899	0.157
898	0.157
897	0.157
896	0.157
895	0.157
894	0.157
893	0.157
892	0.157
891	0.157
890	0.157
889	0.157
888	0.157
887	0.157
886	0.157
885	0.157
884	0.157
883	0.156
882	0.156
881	0.156
880	0.156
879	0.156
878	0.156
877	0.156
876	0.156
875	0.155
874	0.155
873	0.155
872	0.155
871	0.155
870	0.155
869	0.154
868	0.154
867	0.154
866	0.154
865	0.154
864	0.154
863	0.153
862	0.153
861	0.153
860	0.153
859	0.153
858	0.153
857	0.152
856	0.152
855	0.152
854	0.152
853	0.152
852	0.152
851	0.151
850	0.151
849	0.151
848	0.151
847	0.151
846	0.151
845	0.151
844	0.150
843	0.150
842	0.150
841	0.150
840	0.150
839	0.149
838	0.149
837	0.149
836	0.149
835	0.149
834	0.149
833	0.148
832	0.148
831	0.148
830	0.148
829	0.148
828	0.148
827	0.147
826	0.147
825	0.147
824	0.147
823	0.147
822	0.146
821	0.147
820	0.146
819	0.146
818	0.146
817	0.146
816	0.146
815	0.145
814	0.145
813	0.145
812	0.145
811	0.145
810	0.145
809	0.145
808	0.144
807	0.144
806	0.144
805	0.144
804	0.144
803	0.143
802	0.143
801	0.143
800	0.143
799	0.143
798	0.143
797	0.143
796	0.142
795	0.142
794	0.142
793	0.142
792	0.142
791	0.142
790	0.141
789	0.141
788	0.141
787	0.141
786	0.141
785	0.141
784	0.141
783	0.141
782	0.141
781	0.141
780	0.141
779	0.140
778	0.140
777	0.140
776	0.140
775	0.140
774	0.140
773	0.140
772	0.140
771	0.140
770	0.140
769	0.140
768	0.140
767	0.140
766	0.140
765	0.140
764	0.140
763	0.140
762	0.141
761	0.141
760	0.141
759	0.141
758	0.141
757	0.141
756	0.141
755	0.141
754	0.141
753	0.141
752	0.142
751	0.142
750	0.142
749	0.142
748	0.142
747	0.143
746	0.143
745	0.143
744	0.143
743	0.143
742	0.144
741	0.144
740	0.145
739	0.145
738	0.145
737	0.146
736	0.146
735	0.146
734	0.146
733	0.147
732	0.148
731	0.148
730	0.148
729	0.149
728	0.149
727	0.150
726	0.150
725	0.151
724	0.151
723	0.152
722	0.153
721	0.153
720	0.154
719	0.154
718	0.155
717	0.155
716	0.156
715	0.157
714	0.157
713	0.158
712	0.159
711	0.159
710	0.160
709	0.161
708	0.162
707	0.162
706	0.163
705	0.164
704	0.165
703	0.166
702	0.166
701	0.167
700	0.168
699	0.169
698	0.170
697	0.171
696	0.172
695	0.173
694	0.174
693	0.174
692	0.175
691	0.176
690	0.177
689	0.178
688	0.179
687	0.180
686	0.181
685	0.182
684	0.183
683	0.184
682	0.185
681	0.185
680	0.186
679	0.187
678	0.188
677	0.189
676	0.190
675	0.191
674	0.192
673	0.193
672	0.194
671	0.195
670	0.196
669	0.197
668	0.198
667	0.199
666	0.200
665	0.201
664	0.203
663	0.203
662	0.204
661	0.205
660	0.205
659	0.205
658	0.206
657	0.206
656	0.207
655	0.208
654	0.209
653	0.209
652	0.210
651	0.211
650	0.211
649	0.212
648	0.212
647	0.213
646	0.214
645	0.214
644	0.215
643	0.215
642	0.216
641	0.216
640	0.216
639	0.217
638	0.217
637	0.217
636	0.218
635	0.218
634	0.218
633	0.219
632	0.219
631	0.219
630	0.219
629	0.219
628	0.219
627	0.219
626	0.220
625	0.220
624	0.220
623	0.220
622	0.220
621	0.219
620	0.219
619	0.219
618	0.219
617	0.219
616	0.218
615	0.218
614	0.218
613	0.218
612	0.217
611	0.217
610	0.216
609	0.216
608	0.216
607	0.215
606	0.215
605	0.214
604	0.214
603	0.213
602	0.212
601	0.212
600	0.211
599	0.210
598	0.210
597	0.209
596	0.208
595	0.207
594	0.207
593	0.206
592	0.205
591	0.205
590	0.204
589	0.203
588	0.203
587	0.202
586	0.201
585	0.200
584	0.200
583	0.199
582	0.198
581	0.198
580	0.197
579	0.196
578	0.196
577	0.195
576	0.194
575	0.193
574	0.193
573	0.192
572	0.191
571	0.191
570	0.190
569	0.189
568	0.189
567	0.188
566	0.188
565	0.187
564	0.187
563	0.186
562	0.186
561	0.185
560	0.185
559	0.184
558	0.184
557	0.184
556	0.183
555	0.183
554	0.182
553	0.182
552	0.182
551	0.181
550	0.181
549	0.181
548	0.180
547	0.180
546	0.180
545	0.180
544	0.179
543	0.179
542	0.179
541	0.179
540	0.178
539	0.178
538	0.178
537	0.178
536	0.178
535	0.178
534	0.177
533	0.177
532	0.177
531	0.177
530	0.177
529	0.177
528	0.177
527	0.177
526	0.177
525	0.177
524	0.177
523	0.177
522	0.177
521	0.177
520	0.177
519	0.178
518	0.178
517	0.178
516	0.178
515	0.179
514	0.179
513	0.179
512	0.180
511	0.180
510	0.180
509	0.181
508	0.181
507	0.181
506	0.182
505	0.183
504	0.183
503	0.184
502	0.184
501	0.185
500	0.186
499	0.186
498	0.187
497	0.188
496	0.188
495	0.189
494	0.189
493	0.190
492	0.191
491	0.191
490	0.192
489	0.193
488	0.194
487	0.194
486	0.195
485	0.196
484	0.197
483	0.198
482	0.199
481	0.200
480	0.201
479	0.202
478	0.203
477	0.204
476	0.205
475	0.207
474	0.208
473	0.209
472	0.211
471	0.212
470	0.214
469	0.215
468	0.217
467	0.219
466	0.221
465	0.222
464	0.224
463	0.226
462	0.228
461	0.230
460	0.232
459	0.234
458	0.236
457	0.238
456	0.240
455	0.242
454	0.244
453	0.247
452	0.249
451	0.252
450	0.255
449	0.258
448	0.260
447	0.263
446	0.267
445	0.270
444	0.273
443	0.277
442	0.281
441	0.285
440	0.289
439	0.293
438	0.297
437	0.301
436	0.305
435	0.309
434	0.313
433	0.316
432	0.320
431	0.324
430	0.327
429	0.331
428	0.334
427	0.337
426	0.339
425	0.342
424	0.344
423	0.346
422	0.347
421	0.348
420	0.349
419	0.349
418	0.350
417	0.350
416	0.350
415	0.350
414	0.350
413	0.350
412	0.351
411	0.351
410	0.352
409	0.353
408	0.353
407	0.355
406	0.356
405	0.357
404	0.359
403	0.360
402	0.362
401	0.363
400	0.365
399	0.366
398	0.368
397	0.369
396	0.371
395	0.372
394	0.373
393	0.374
392	0.376
391	0.377
390	0.378
389	0.379
388	0.381
387	0.382
386	0.384
385	0.385
384	0.387
383	0.389
382	0.391
381	0.393
380	0.395
379	0.398
378	0.400
377	0.402
376	0.403
375	0.405
374	0.407
373	0.408
372	0.410
371	0.410
370	0.411
369	0.411
368	0.412
367	0.411
366	0.412
365	0.411
364	0.410
363	0.408
362	0.406
361	0.404
360	0.401
359	0.399
358	0.396
357	0.392
356	0.389
355	0.385
354	0.381
353	0.377
352	0.373
351	0.369
350	0.366
349	0.362
348	0.359
347	0.355
346	0.352
345	0.350
344	0.348
343	0.346
342	0.345
341	0.345
340	0.346
339	0.348
338	0.350
337	0.355
336	0.361
335	0.370
334	0.380
333	0.392
332	0.408
331	0.425
330	0.448
329	0.471
328	0.499
327	0.532
326	0.568
325	0.609
324	0.657
323	0.710
322	0.770
321	0.836
320	0.906
319	0.982
318	1.065
317	1.156
316	1.256
315	1.358
314	1.464
313	1.582
312	1.709
311	1.841
310	1.980
309	2.129
308	2.298
307	2.485
306	2.695
305	2.998
304	3.631
303	9.999
302	9.999
301	9.999
300	9.999
