# Supplementary material for: Enzyme-Loaded pH-Sensitive Photothermal Hydrogels for Mild-temperature-mediated Combinational Cancer Therapy
Source: Front Chem. 2021 Jul 29;9:736468. doi: 10.3389/fchem.2021.736468 (PMC8358069; doi:10.3389/fchem.2021.736468)
Supplement: Supplementary file 1 [file DataSheet1.ZIP › Original data/ph-UV/CTN-9.xls]

## Sheet: Sheet1
nm	Abs
1100	0.123
1099	0.123
1098	0.123
1097	0.123
1096	0.123
1095	0.123
1094	0.123
1093	0.123
1092	0.123
1091	0.123
1090	0.123
1089	0.123
1088	0.123
1087	0.123
1086	0.123
1085	0.123
1084	0.123
1083	0.123
1082	0.123
1081	0.123
1080	0.123
1079	0.123
1078	0.123
1077	0.123
1076	0.123
1075	0.123
1074	0.123
1073	0.123
1072	0.123
1071	0.123
1070	0.123
1069	0.123
1068	0.124
1067	0.124
1066	0.124
1065	0.124
1064	0.124
1063	0.124
1062	0.124
1061	0.124
1060	0.125
1059	0.125
1058	0.125
1057	0.125
1056	0.125
1055	0.125
1054	0.125
1053	0.124
1052	0.124
1051	0.124
1050	0.124
1049	0.124
1048	0.124
1047	0.124
1046	0.124
1045	0.124
1044	0.124
1043	0.124
1042	0.124
1041	0.124
1040	0.124
1039	0.123
1038	0.123
1037	0.123
1036	0.124
1035	0.124
1034	0.123
1033	0.123
1032	0.123
1031	0.123
1030	0.123
1029	0.123
1028	0.123
1027	0.123
1026	0.123
1025	0.123
1024	0.123
1023	0.123
1022	0.123
1021	0.123
1020	0.123
1019	0.123
1018	0.123
1017	0.123
1016	0.123
1015	0.123
1014	0.123
1013	0.123
1012	0.123
1011	0.123
1010	0.124
1009	0.124
1008	0.124
1007	0.124
1006	0.124
1005	0.124
1004	0.124
1003	0.124
1002	0.124
1001	0.124
1000	0.124
999	0.124
998	0.124
997	0.124
996	0.124
995	0.124
994	0.124
993	0.124
992	0.124
991	0.124
990	0.124
989	0.124
988	0.124
987	0.124
986	0.124
985	0.124
984	0.124
983	0.124
982	0.124
981	0.124
980	0.124
979	0.124
978	0.125
977	0.125
976	0.125
975	0.125
974	0.125
973	0.125
972	0.125
971	0.125
970	0.126
969	0.126
968	0.126
967	0.126
966	0.126
965	0.126
964	0.126
963	0.126
962	0.126
961	0.126
960	0.126
959	0.126
958	0.127
957	0.127
956	0.128
955	0.128
954	0.128
953	0.129
952	0.129
951	0.129
950	0.130
949	0.130
948	0.131
947	0.131
946	0.131
945	0.131
944	0.132
943	0.132
942	0.132
941	0.133
940	0.133
939	0.133
938	0.134
937	0.134
936	0.134
935	0.134
934	0.135
933	0.135
932	0.135
931	0.135
930	0.136
929	0.136
928	0.136
927	0.136
926	0.137
925	0.137
924	0.137
923	0.137
922	0.137
921	0.138
920	0.138
919	0.138
918	0.138
917	0.138
916	0.139
915	0.139
914	0.139
913	0.139
912	0.139
911	0.140
910	0.140
909	0.140
908	0.140
907	0.140
906	0.141
905	0.141
904	0.141
903	0.141
902	0.141
901	0.141
900	0.141
899	0.141
898	0.141
897	0.141
896	0.141
895	0.141
894	0.141
893	0.141
892	0.141
891	0.140
890	0.140
889	0.141
888	0.140
887	0.140
886	0.140
885	0.140
884	0.140
883	0.140
882	0.140
881	0.140
880	0.140
879	0.140
878	0.139
877	0.139
876	0.139
875	0.139
874	0.139
873	0.139
872	0.139
871	0.138
870	0.138
869	0.138
868	0.138
867	0.138
866	0.138
865	0.137
864	0.137
863	0.137
862	0.137
861	0.137
860	0.136
859	0.136
858	0.136
857	0.136
856	0.136
855	0.136
854	0.135
853	0.135
852	0.135
851	0.135
850	0.135
849	0.135
848	0.135
847	0.135
846	0.134
845	0.134
844	0.134
843	0.134
842	0.134
841	0.133
840	0.133
839	0.133
838	0.133
837	0.133
836	0.133
835	0.132
834	0.132
833	0.132
832	0.132
831	0.132
830	0.132
829	0.131
828	0.131
827	0.131
826	0.131
825	0.131
824	0.131
823	0.131
822	0.130
821	0.130
820	0.130
819	0.130
818	0.130
817	0.130
816	0.129
815	0.129
814	0.129
813	0.129
812	0.129
811	0.128
810	0.128
809	0.128
808	0.128
807	0.128
806	0.128
805	0.128
804	0.128
803	0.127
802	0.127
801	0.127
800	0.127
799	0.127
798	0.127
797	0.127
796	0.126
795	0.126
794	0.126
793	0.126
792	0.125
791	0.126
790	0.125
789	0.125
788	0.125
787	0.125
786	0.125
785	0.125
784	0.125
783	0.125
782	0.125
781	0.125
780	0.124
779	0.124
778	0.124
777	0.124
776	0.124
775	0.124
774	0.124
773	0.124
772	0.124
771	0.124
770	0.124
769	0.124
768	0.124
767	0.124
766	0.124
765	0.124
764	0.124
763	0.124
762	0.124
761	0.124
760	0.124
759	0.125
758	0.125
757	0.125
756	0.125
755	0.125
754	0.125
753	0.125
752	0.125
751	0.126
750	0.126
749	0.126
748	0.126
747	0.126
746	0.127
745	0.127
744	0.127
743	0.127
742	0.127
741	0.128
740	0.128
739	0.128
738	0.129
737	0.129
736	0.129
735	0.130
734	0.130
733	0.130
732	0.131
731	0.131
730	0.131
729	0.132
728	0.132
727	0.133
726	0.133
725	0.134
724	0.134
723	0.135
722	0.135
721	0.136
720	0.136
719	0.137
718	0.137
717	0.138
716	0.138
715	0.139
714	0.139
713	0.140
712	0.141
711	0.141
710	0.142
709	0.143
708	0.143
707	0.144
706	0.144
705	0.145
704	0.146
703	0.147
702	0.147
701	0.148
700	0.149
699	0.150
698	0.150
697	0.151
696	0.152
695	0.153
694	0.154
693	0.155
692	0.155
691	0.156
690	0.157
689	0.158
688	0.158
687	0.159
686	0.160
685	0.161
684	0.162
683	0.162
682	0.163
681	0.164
680	0.165
679	0.166
678	0.167
677	0.168
676	0.168
675	0.169
674	0.170
673	0.171
672	0.171
671	0.172
670	0.173
669	0.174
668	0.175
667	0.176
666	0.177
665	0.177
664	0.178
663	0.179
662	0.180
661	0.180
660	0.181
659	0.181
658	0.181
657	0.182
656	0.182
655	0.183
654	0.183
653	0.184
652	0.184
651	0.185
650	0.185
649	0.186
648	0.186
647	0.187
646	0.187
645	0.188
644	0.188
643	0.188
642	0.189
641	0.189
640	0.189
639	0.189
638	0.190
637	0.190
636	0.190
635	0.190
634	0.191
633	0.191
632	0.191
631	0.191
630	0.191
629	0.191
628	0.191
627	0.191
626	0.191
625	0.191
624	0.191
623	0.191
622	0.191
621	0.191
620	0.191
619	0.191
618	0.190
617	0.190
616	0.190
615	0.190
614	0.189
613	0.189
612	0.189
611	0.188
610	0.188
609	0.188
608	0.187
607	0.187
606	0.187
605	0.186
604	0.186
603	0.185
602	0.185
601	0.184
600	0.183
599	0.183
598	0.182
597	0.182
596	0.181
595	0.181
594	0.180
593	0.180
592	0.179
591	0.179
590	0.178
589	0.177
588	0.177
587	0.176
586	0.176
585	0.175
584	0.174
583	0.174
582	0.173
581	0.173
580	0.172
579	0.172
578	0.171
577	0.171
576	0.170
575	0.170
574	0.169
573	0.169
572	0.168
571	0.168
570	0.167
569	0.167
568	0.166
567	0.166
566	0.166
565	0.165
564	0.165
563	0.165
562	0.164
561	0.164
560	0.164
559	0.163
558	0.163
557	0.163
556	0.163
555	0.162
554	0.162
553	0.162
552	0.162
551	0.162
550	0.161
549	0.161
548	0.161
547	0.161
546	0.161
545	0.161
544	0.161
543	0.161
542	0.161
541	0.161
540	0.160
539	0.160
538	0.160
537	0.160
536	0.160
535	0.161
534	0.160
533	0.160
532	0.160
531	0.160
530	0.160
529	0.160
528	0.161
527	0.161
526	0.161
525	0.161
524	0.161
523	0.161
522	0.161
521	0.162
520	0.162
519	0.162
518	0.163
517	0.163
516	0.163
515	0.164
514	0.164
513	0.164
512	0.165
511	0.165
510	0.166
509	0.166
508	0.166
507	0.167
506	0.167
505	0.168
504	0.169
503	0.169
502	0.170
501	0.171
500	0.171
499	0.172
498	0.173
497	0.173
496	0.174
495	0.175
494	0.175
493	0.176
492	0.176
491	0.177
490	0.178
489	0.178
488	0.179
487	0.180
486	0.181
485	0.181
484	0.182
483	0.183
482	0.184
481	0.185
480	0.186
479	0.186
478	0.188
477	0.189
476	0.190
475	0.191
474	0.192
473	0.193
472	0.195
471	0.196
470	0.198
469	0.199
468	0.200
467	0.202
466	0.203
465	0.205
464	0.207
463	0.208
462	0.210
461	0.212
460	0.214
459	0.215
458	0.217
457	0.218
456	0.220
455	0.222
454	0.224
453	0.225
452	0.227
451	0.230
450	0.232
449	0.234
448	0.236
447	0.239
446	0.241
445	0.243
444	0.246
443	0.249
442	0.252
441	0.255
440	0.258
439	0.261
438	0.264
437	0.267
436	0.270
435	0.273
434	0.276
433	0.279
432	0.282
431	0.285
430	0.288
429	0.291
428	0.293
427	0.296
426	0.298
425	0.300
424	0.302
423	0.303
422	0.305
421	0.306
420	0.307
419	0.308
418	0.309
417	0.309
416	0.309
415	0.310
414	0.311
413	0.311
412	0.312
411	0.313
410	0.314
409	0.314
408	0.315
407	0.317
406	0.318
405	0.319
404	0.320
403	0.322
402	0.324
401	0.325
400	0.327
399	0.328
398	0.329
397	0.331
396	0.332
395	0.333
394	0.334
393	0.335
392	0.336
391	0.338
390	0.339
389	0.340
388	0.341
387	0.342
386	0.343
385	0.344
384	0.346
383	0.347
382	0.349
381	0.351
380	0.352
379	0.354
378	0.356
377	0.357
376	0.359
375	0.360
374	0.361
373	0.362
372	0.363
371	0.363
370	0.363
369	0.364
368	0.364
367	0.363
366	0.364
365	0.363
364	0.362
363	0.360
362	0.358
361	0.356
360	0.354
359	0.354
358	0.352
357	0.349
356	0.346
355	0.343
354	0.340
353	0.337
352	0.333
351	0.330
350	0.328
349	0.325
348	0.322
347	0.319
346	0.317
345	0.315
344	0.314
343	0.313
342	0.313
341	0.313
340	0.315
339	0.317
338	0.321
337	0.326
336	0.333
335	0.342
334	0.353
333	0.366
332	0.382
331	0.401
330	0.424
329	0.448
328	0.477
327	0.510
326	0.547
325	0.589
324	0.638
323	0.692
322	0.753
321	0.819
320	0.890
319	0.966
318	1.050
317	1.142
316	1.242
315	1.345
314	1.451
313	1.567
312	1.695
311	1.825
310	1.963
309	2.113
308	2.271
307	2.445
306	2.652
305	2.943
304	3.340
303	9.999
302	9.999
301	9.999
300	9.999
