# Supplementary material for: Enzyme-Loaded pH-Sensitive Photothermal Hydrogels for Mild-temperature-mediated Combinational Cancer Therapy
Source: Front Chem. 2021 Jul 29;9:736468. doi: 10.3389/fchem.2021.736468 (PMC8358069; doi:10.3389/fchem.2021.736468)
Supplement: Supplementary file 1 [file DataSheet1.ZIP › Original data/ph-UV/ph╔2╬┬.xlsx]

## Sheet: Sheet1
0	28.3	28.3	28.1
30	31.7	30	29.3
60	36.2	34	30.3
90	39.3	37.7	31.1
120	42	40.9	31.9
150	43.7	42.4	32.5
180	45.9	43.1	33.1
210	47.6	43.6	33.3
240	49	43.8	33.9
270	49.7	43.5	34.1
300	50.2	43.9	34.4
ph	5	7	9
