# Supplementary material for: Enzyme-Loaded pH-Sensitive Photothermal Hydrogels for Mild-temperature-mediated Combinational Cancer Therapy
Source: Front Chem. 2021 Jul 29;9:736468. doi: 10.3389/fchem.2021.736468 (PMC8358069; doi:10.3389/fchem.2021.736468)
Supplement: Supplementary file 1 [file DataSheet1.ZIP › Original data/photothermal property/CA.csv]

0	22.6
30.045	24.2
60.185	28.2
90.371	33.1
120.042	37.9
150.01	42.1
180.008	45
210.007	47.2
240.006	48.5
270.005	49.7
300.019	50.2
