# Supplementary material for: Enzyme-Loaded pH-Sensitive Photothermal Hydrogels for Mild-temperature-mediated Combinational Cancer Therapy
Source: Front Chem. 2021 Jul 29;9:736468. doi: 10.3389/fchem.2021.736468 (PMC8358069; doi:10.3389/fchem.2021.736468)
Supplement: Supplementary file 1 [file DataSheet1.ZIP › Original data/photothermal property/CAG.xlsx]

## Sheet: Sheet1
0	21.2
30.047	21.9
60.139	27.4
90.092	33.1
120.045	37.4
150.044	40.8
180.043	44.4
210.042	45.9
240.041	47
270.04	47.5
300.039	48
