# Supplementary material for: Enzyme-Loaded pH-Sensitive Photothermal Hydrogels for Mild-temperature-mediated Combinational Cancer Therapy
Source: Front Chem. 2021 Jul 29;9:736468. doi: 10.3389/fchem.2021.736468 (PMC8358069; doi:10.3389/fchem.2021.736468)
Supplement: Supplementary file 1 [file DataSheet1.ZIP › Original data/photothermal stability/CA.csv]

Ê±¼ä	Ar1.×î´óÖµ (¡æ)
0	22.3
30	23.6
60	27.6
90	32.2
120	37.2
150	41.8
180	45.2
210	47.8
240	49.1
270	50.1
300	48.9
330	46.1
360	43.3
390	40.8
420	38.8
450	36.9
480	35.5
510	34.1
540	33
570	32.1
600	31.3
630	30.4
660	29.9
690	29.3
720	28.8
750	28.3
780	28.1
810	27.7
840	27.3
870	27
900	26.9
930	26.7
960	26.6
990	28.8
1020	32.5
1050	36.1
1080	38.8
1110	41.2
1140	42.8
1170	44.4
1200	45.4
1230	46.4
1260	47
1290	47.8
1320	48.2
1350	48.7
1380	49
1410	48
1440	45
1470	42.3
1500	40.2
1530	37.9
1560	36.7
1590	35
1620	34.1
1650	32.9
1680	32.2
1710	31.4
1740	30.8
1770	30
1800	29.6
1830	29.1
1860	28.7
1890	28.3
1920	28
1950	27.7
1980	27.4
2010	27.1
2040	27.1
2070	27.6
2100	31.1
2130	34.9
2160	38.2
2190	40.9
2220	42.6
2250	44.3
2280	45.4
2310	46.4
2340	46.9
2370	47.4
2400	47.6
2430	47.8
2460	47.8
2490	45.6
2520	42.6
2550	40
2580	38
2610	36.1
2640	35
2670	33.5
2700	32.6
2730	31.5
2760	30.9
2790	30.3
2820	29.7
2850	29.3
2880	28.8
2910	28.4
2940	28
2970	27.8
3000	27.5
3030	27.3
3060	29.8
3090	33.3
3120	36.1
3150	38.9
3180	40.6
3210	42.5
3240	43.6
3270	44.8
3300	45.4
3330	46.2
3360	46.7
3390	47.2
3420	47.3
3450	47.5
3480	47.6
3510	47.7
3540	47.7
3570	47.3
3600	44.6
3630	41.7
3660	39.8
3690	37.6
3720	36.3
3750	34.8
3780	33.9
3810	32.9
3840	32.2
3870	31.3
3900	31
3930	30.4
3960	30.1
3990	29.6
4020	29.3
4050	29
4080	28.8
4110	28.4
4140	28.4
4170	28.2
4200	28
4230	27.8
4260	27.7
4290	29.2
4320	32.7
4350	36.2
4380	38.6
4410	40.9
4440	42.2
4470	43.6
4500	44.4
4530	45.3
4560	45.8
4590	46.5
4620	46.7
4650	47.1
4680	47.3
4710	47.5
4740	45.1
4770	42.3
4800	39.9
4830	37.8
4860	36.5
4890	35
4920	34.1
4950	33
4980	32.5
5010	31.7
5040	31.4
5070	30.8
5100	30.5
5130	30.1
5160	30
5190	29.6
5220	29.4
5250	29.1
5280	29
5310	28.8
5340	28.7
5370	28.6
5400	28.5
5430	28.5
5460	28.3
5490	28.2
	28
