# Supplementary material for: Enzyme-Loaded pH-Sensitive Photothermal Hydrogels for Mild-temperature-mediated Combinational Cancer Therapy
Source: Front Chem. 2021 Jul 29;9:736468. doi: 10.3389/fchem.2021.736468 (PMC8358069; doi:10.3389/fchem.2021.736468)
Supplement: Supplementary file 1 [file DataSheet1.ZIP › Original data/photothermal stability/CAG.xlsx]

## Sheet: Sheet1
0	22
30	27.4
60	33.1
90	37.4
120	40.8
150	44.4
180	46
210	47
240	47.5
270	48
300	48.3
330	48.6
360	48
390	45.3
420	42.2
450	39.6
480	37.3
510	35.3
540	33.5
570	31.8
600	31.1
630	29.8
660	29.2
690	28.1
720	27.7
750	26.9
780	26.6
810	26.2
840	25.8
870	25.6
900	25.3
930	24.9
960	26.6
990	29.9
1020	33.6
1050	36.7
1080	39.1
1110	41.3
1140	42.8
1170	44.3
1200	44.9
1230	45.5
1260	45.7
1290	46.3
1320	46.7
1350	44.5
1380	41.8
1410	39.1
1440	37.1
1470	35.1
1500	33.9
1530	32.4
1560	31.4
1590	30.2
1620	29.6
1650	28.8
1680	28.3
1710	27.7
1740	27.2
1770	26.8
1800	26.6
1830	26.3
1860	26.1
1890	25.8
1920	25.6
1950	25.4
1980	25.3
2010	25.1
2040	26.6
2070	29.9
2100	32.6
2130	35.3
2160	37.5
2190	39.6
2220	41
2250	42.4
2280	43.1
2310	44
2340	44.4
2370	44.8
2400	45.1
2430	45.1
2460	42.5
2490	40
2520	37.5
2550	35.8
2580	34
2610	32.9
2640	31.5
2670	30.9
2700	30
2730	29.4
2760	28.7
2790	28.2
2820	27.7
2850	27.3
2880	27
2910	26.7
2940	26.5
2970	26.3
3000	29
3030	32.1
3060	35
3090	36.8
3120	38.9
3150	40.2
3180	41.5
3210	42.1
3240	42.7
3270	43.4
3300	44
3330	44.5
3360	44.6
3390	44.7
3420	44.8
3450	45.1
3480	45.1
3510	45
3540	44.1
3570	41.5
3600	38.8
3630	36.8
3660	34.8
3690	33.6
3720	32.2
3750	31.5
3780	30.5
3810	29.8
3840	29.1
3870	28.7
3900	28.2
3930	27.7
3960	27.2
3990	27
4020	26.7
4050	26.5
4080	26.3
4110	26.1
4140	25.8
4170	27.5
4200	30.6
4230	33.4
4260	35.9
4290	37.5
4320	39.3
4350	40.3
4380	41.5
4410	42.1
4440	42.8
4470	43.3
4500	43.8
4530	44
4560	44.3
4590	44.4
4620	44.6
4650	44.6
4680	44.7
4710	44.4
4740	41.7
4770	39.2
4800	36.9
4830	35.4
4860	33.7
4890	32.7
4920	31.4
4950	30.8
4980	29.9
5010	29.5
5040	28.8
5070	28.5
5100	27.8
5130	27.5
5160	27.3
5190	27.1
5220	26.8
5250	26.5
5280	26.3
5310	26.1
5340	26
5370	25.7
5400	25.7
5430	25.6
5460	25.7
5490	25.5
5520	25.4
5550	25.3
5580	25.2
5610	25.2
