# Supplementary material for: Enzyme-Loaded pH-Sensitive Photothermal Hydrogels for Mild-temperature-mediated Combinational Cancer Therapy
Source: Front Chem. 2021 Jul 29;9:736468. doi: 10.3389/fchem.2021.736468 (PMC8358069; doi:10.3389/fchem.2021.736468)
Supplement: Supplementary file 1 [file DataSheet1.ZIP › Original data/release/╩2╛▌.xlsx]

## Sheet: Sheet1
	0h	6h	12h	24h
1	0	0.038	0.037	0.031
2	0	0.024	0.035	0.038
3	0	0.03	0.039	0.04
N	0	19.4563	18.4854	12.6602
	0	5.86408	16.5437	19.4563
	0	11.6893	20.4272	21.3981
GOX占比	0	4.42189	4.20124	2.87732
	0	1.33274	3.75993	4.42189
	0	2.65666	4.64254	4.8632
		1	2	3
	0	0	0	0	M	S
矫正公式后	6	0.442189	0.133274	0.265666	0.280377	0.154982
	12	0.508561	0.402648	0.517387	0.476199	0.0638498
	24	0.460194	0.544042	0.632304	0.545513	0.0860642

## Sheet: 矫正公式1
1	浓度(μg/ml)	C校	10
	0	0	0
	4.42189	4.42189	0.442189
	4.20124	5.08561	0.508561
	2.87732	4.60194	0.460194

## Sheet: 矫正公式2
2	浓度(μg/ml)	C校	10
	0	0	0
	1.33274	1.33274	0.133274
	3.75993	4.02648	0.402648
	4.42189	5.44042	0.544042

## Sheet: 矫正公式3
3	浓度(μg/ml)	C校	10
	0	0	0
	2.65666	2.65666	0.265666
	4.64254	5.17387	0.517387
	4.8632	6.32304	0.632304
