# Supplementary material for: Enzyme-Loaded pH-Sensitive Photothermal Hydrogels for Mild-temperature-mediated Combinational Cancer Therapy
Source: Front Chem. 2021 Jul 29;9:736468. doi: 10.3389/fchem.2021.736468 (PMC8358069; doi:10.3389/fchem.2021.736468)
Supplement: Supplementary file 1 [file DataSheet1.ZIP › Original data/Tumor volume/CA+L.xlsx]

## Sheet: Sheet1
CA+L	0		2		4		6		8		10		12		14		16		18		20
	长	宽	长	宽	长	宽	长	宽	长	宽	长	宽	长	宽	长	宽	长	宽	长	宽	长	宽
	9.1	4.3	8.04	5.44	10.38	8.49	10.81	8.2	11.45	8.02	12.14	10.09	11.52	10.27	12.71	10.83	13.13	11.97	14.34	13.81	16.46	14.32
	8.24	4.2	10.93	4.35	11.62	7.47	10.73	7.95	12.69	7.87	11.31	9.81	14.62	9.66	14.52	10.69	13.78	10.77	15.54	12.11	16.16	15.37
	8.3	4.23	8.95	5.43	9.43	7.31	12.46	7.83	9.91	9.2	14.47	9.38	11.38	11.22	11.17	12.26	13.36	13.46	16.19	13.06	16.67	14
	84.1295		118.966		374.096		363.432		368.234		617.975		607.524		745.371		940.639		1367.43		1687.66
	72.6768		103.411		324.203		339.081		392.99		544.215		682.137		829.644		799.191		1139.49		1908.79
	74.2555		131.945		251.951		381.954		419.391		636.567		716.305		839.468		1210.23		1380.71		1633.66
M	77.0206
			1.5446		4.85709		4.71864		4.78098		8.0235		7.88781		9.67755		12.2128		17.7541		21.9118
			1.34265		4.2093		4.40248		5.1024		7.06584		8.85655		10.7717		10.3763		14.7946		24.7829
			1.71311		3.27122		4.95912		5.44518		8.26489		9.30017		10.8993		15.713		17.9265		21.2107
M			1.53345		4.11254		4.69341		5.10952		7.78474		8.68151		10.4495		12.7674		16.8251		22.6351
Y			0.185484		0.79735		0.279178		0.332156		0.634183		0.722269		0.671572		2.71122		1.76058		1.89276
						1.53345	0.185484
						4.11254	0.79735
						4.69341	0.279178
						5.10952	0.332156
						7.78474	0.634183
						8.68151	0.722269
						10.4495	0.671572
						12.7674	2.71122
						16.8251	1.76058
						22.6351	1.89276
