# Supplementary material for: Enzyme-Loaded pH-Sensitive Photothermal Hydrogels for Mild-temperature-mediated Combinational Cancer Therapy
Source: Front Chem. 2021 Jul 29;9:736468. doi: 10.3389/fchem.2021.736468 (PMC8358069; doi:10.3389/fchem.2021.736468)
Supplement: Supplementary file 1 [file DataSheet1.ZIP › Original data/Tumor volume/CA.xlsx]

## Sheet: Sheet1
CA	0		2		4		6		8		10		12		14		16		18		20
	长	宽	长	宽	长	宽	长	宽	长	宽	长	宽	长	宽	长	宽	长	宽	长	宽	长	宽
	5.6	4	6.01	5.23	6.74	5.82	7.27	7.71	7.56	7.36	9.8	10.2	12.21	9.51	10.45	10.74	12.91	10.48	12.08	10.98	13.08	11.98
	4.7	3.2	4.15	3.82	5.49	5.9	8.48	7.83	8.11	7.89	9.58	9.12	12.22	9.41	11.99	9.75	12.12	11.12	13.26	11.69	14.2	11.64
	4.5	3.5	3.16	3.15	5.52	5.55	6.56	6.76	9.13	8.86	9.84	8.51	10.81	10	11.68	10.39	13.12	10.93	13.39	10.31	14	12
	44.8		82.1955		114.15		216.079		204.761		509.796		552.137		602.691		708.955		728.185		938.623
	24.064		30.2792		95.5535		259.95		252.432		398.405		541.029		569.9		749.346		906.03		961.976
	27.5625		15.6776		85.0149		149.888		358.351		356.307		540.5		630.44		783.69		711.652		1008
M	32.1422
			2.55725		3.55141		6.72261		6.37048		15.8607		17.178		18.7508		22.0569		22.6551		29.2022
			0.942041		2.97284		8.0875		7.85362		12.3951		16.8324		17.7306		23.3135		28.1882		29.9288
			0.487756		2.64496		4.66329		11.1489		11.0853		16.8159		19.6141		24.382		22.1408		31.3607
M			1.32901		3.0564		6.49113		8.45768		13.1137		16.9421		18.6985		23.2508		24.328		30.1639
Y			1.08766		0.458964		1.7238		2.44582		2.46743		0.204441		0.942851		1.16383		3.35288		1.09825
						1.32901	1.08766
						3.0564	0.458964
						6.49113	1.7238
						8.45768	2.44582
						13.1137	2.46743
						16.9421	0.204441
						18.6985	0.942851
						23.2508	1.16383
						24.328	3.35288
						30.1639	1.09825
