# Supplementary material for: Enzyme-Loaded pH-Sensitive Photothermal Hydrogels for Mild-temperature-mediated Combinational Cancer Therapy
Source: Front Chem. 2021 Jul 29;9:736468. doi: 10.3389/fchem.2021.736468 (PMC8358069; doi:10.3389/fchem.2021.736468)
Supplement: Supplementary file 1 [file DataSheet1.ZIP › Original data/Tumor volume/CAG+L.xlsx]

## Sheet: Sheet1
CAG+L	0		2		4		6		8		10		12		14		16		18		20
	长	宽	长	宽	长	宽	长	宽	长	宽	长	宽	长	宽	长	宽	长	宽	长	宽	长	宽
	5.3	3.9	2	2.9	4.12	4.38	4.21	3.56	3.5	3.7	5.2	4.3	5.34	4.22	6.32	6.24	7.74	6.45	6.18	6.28	9.44	7.57
	4.1	3.4	4.4	1.67	5.07	4.91	3.62	3.98	4.81	5.11	5.94	5.04	6.53	5.01	7.78	5.65	8.47	5.32	7.32	8.38	7.85	9.21
	4.5	3.8	2.44	1.89	4.31	4.23	3.86	3.86	4	4.2	4.51	4.99	6.5	4.58	5.99	4.53	8.92	8.06	8.61	8.37	8.9	8.46
	40.3065		8.41		39.5199		26.6779		23.9575		48.074		47.5484		123.043		161.002		121.865		270.479
	23.698		6.13558		61.114		28.6711		62.7996		75.4428		81.9518		124.179		119.861		257.021		332.935
	32.49		4.35796		38.5592		28.7562		35.28		56.1497		68.1733		61.4601		289.738		301.595		318.494
M	32.1648
			0.261466		1.22867		0.829413		0.744835		1.49461		1.47827		3.82538		5.00552		3.78875		8.40916
			0.190754		1.90003		0.891381		1.95243		2.3455		2.54787		3.86069		3.72645		7.99076		10.3509
			0.135488		1.1988		0.894027		1.09685		1.74569		2.1195		1.91079		9.0079		9.37654		9.90192
M			0.195903		1.4425		0.871607		1.26471		1.86193		2.04855		3.19895		5.91329		7.05202		9.55399
Y			0.0631462		0.396513		0.0365651		0.62105		0.437194		0.538317		1.11573		2.75526		2.90977		1.01655
						0.195903	0.0631462
						1.4425	0.396513
						0.871607	0.0365651
						1.26471	0.62105
						1.86193	0.437194
						2.04855	0.538317
						3.19895	1.11573
						5.91329	2.75526
						7.05202	2.90977
						9.55399	1.01655
