# Supplementary material for: Enzyme-Loaded pH-Sensitive Photothermal Hydrogels for Mild-temperature-mediated Combinational Cancer Therapy
Source: Front Chem. 2021 Jul 29;9:736468. doi: 10.3389/fchem.2021.736468 (PMC8358069; doi:10.3389/fchem.2021.736468)
Supplement: Supplementary file 1 [file DataSheet1.ZIP › Original data/Tumor volume/CAG.xlsx]

## Sheet: Sheet1
CAG	0		2		4		6		8		10		12		14		16		18		20
	长	宽	长	宽	长	宽	长	宽	长	宽	长	宽	长	宽	长	宽	长	宽	长	宽	长	宽
	8.5	4.2	5.3	2.41	10.22	7.11	10.9	8.89	12.96	9.36	13.58	9.56	15.9	10.93	13.9	11.41	16.05	12.32	17.62	12.86	17	16.11
	7.4	4.3	6.7	4.95	9.6	6.7	11.81	8.83	11.68	8.76	14.8	10.09	13.63	10.84	12.51	12.06	14.63	13.36	16.68	14.92	17.06	16.21
	6.5	4.5	7.82	5.57	7.66	10.22	11.61	10.76	11.43	10.57	13.73	11.56	12.95	11.22	16.34	11.21	15.17	12.57	16.49	15.28	16.86	15.76
			15.3915		258.321		430.725		567.71		620.563		949.746		904.807		1218.05		1456.99		2206.02
	74.97		82.0834		215.472		460.406		448.148		753.38		800.801		909.75		1305.65		1856.54		2241.38
	68.413		121.307		400.037		672.089		638.508		917.395		815.127		1026.68		1198.47		1925.03		2093.82
	65.8125
M	69.7318
			0.220724		3.7045		6.17688		8.14133		8.89927		13.62		12.9755		17.4677		20.8942		31.6358
			1.17713		3.09001		6.60253		6.42673		10.804		11.484		13.0464		18.7239		26.624		32.1428
			1.73963		5.7368		9.63819		9.15662		13.156		11.6895		14.7232		17.1868		27.6062		30.0268
M			1.04583		4.1771		7.47253		7.90823		10.9531		12.2645		13.5817		17.7928		25.0415		31.2685
Y			0.767917		1.38524		1.88755		1.37979		2.1323		1.17838		0.989194		0.818495		3.62501		1.10481
						1.04583	0.767917
						4.1771	1.38524
						7.47253	1.88755
						7.90823	1.37979
						10.9531	2.1323
						12.2645	1.17838
						13.5817	0.989194
						17.7928	0.818495
						25.0415	3.62501
						31.2685	1.10481
