# Supplementary material for: Enzyme-Loaded pH-Sensitive Photothermal Hydrogels for Mild-temperature-mediated Combinational Cancer Therapy
Source: Front Chem. 2021 Jul 29;9:736468. doi: 10.3389/fchem.2021.736468 (PMC8358069; doi:10.3389/fchem.2021.736468)
Supplement: Supplementary file 1 [file DataSheet1.ZIP › Original data/Tumor volume/PBS+L.xlsx]

## Sheet: Sheet1
PBS+L	0		2		4		6		8		10		12		14		16		18		20
	长	宽	长	宽	长	宽	长	宽	长	宽	长	宽	长	宽	长	宽	长	宽	长	宽	长	宽
	4.8	4.3	5.31	3.91	6.29	4.81	7.57	5.62	10.7	6.49	9.59	8.78	10.72	10.04	10.57	11.52	12.18	13.1	13.29	13.53	14.02	13.35
	4.4	4	4.2	3.23	7.03	4.49	8.11	7.19	8.88	8.14	8.93	10.42	10.94	10.82	12.92	12.65	11.02	12.84	12.69	12.54	14.94	12.23
	4.2	3.8	4.96	3.1	5.83	5.83	9.99	5.34	8.14	7.71	10.8	7.24	12.29	11.64	12.4	11.24	12.96	11.4	13.58	12.53	12.21	13.1
	44.376		40.5899		72.763		119.547		225.343		369.639		540.297		701.374		1045.1		1216.44		1249.34
	35.2		21.9091		70.8628		209.628		294.193		484.794		640.386		1033.75		908.409		997.761		1117.31
	30.324		23.8328		99.0776		142.435		241.937		283.055		832.584		783.293		842.141		1066.04		1047.68
	36.6333
			1.108		1.98625		3.26334		6.1513		10.0902		14.7488		19.1458		28.5288		33.2058		34.1039
			0.598064		1.93438		5.72232		8.03074		13.2337		17.481		28.2187		24.7973		27.2364		30.4998
			0.650577		2.70458		3.88814		6.6043		7.72671		22.7275		21.382		22.9884		29.1002		28.5991
M			0.785549		2.2084		4.29127		6.92878		10.3502		18.3191		22.9155		25.4382		29.8475		31.0676
Y			0.280487		0.430481		1.2781		0.980835		2.76267		4.05485		4.72686		2.82525		3.05405		2.796
						0.785549	0.280487
						2.2084	0.430481
						4.29127	1.2781
						6.92878	0.980835
						10.3502	2.76267
						18.3191	4.05485
						22.9155	4.72686
						25.4382	2.82525
						29.8475	3.05405
						31.0676	2.796
