# Supplementary material for: Enzyme-Loaded pH-Sensitive Photothermal Hydrogels for Mild-temperature-mediated Combinational Cancer Therapy
Source: Front Chem. 2021 Jul 29;9:736468. doi: 10.3389/fchem.2021.736468 (PMC8358069; doi:10.3389/fchem.2021.736468)
Supplement: Supplementary file 1 [file DataSheet1.ZIP › Original data/Tumor volume/PBS.xlsx]

## Sheet: Sheet1
PBS	0		2		4		6		8		10		12		14		16		18		20
	长	宽	长	宽	长	宽	长	宽	长	宽	长	宽	长	宽	长	宽	长	宽	长	宽	长	宽
	6.6	4.4	6.21	5.31	7.43	6.83	7.4	10.3	9.43	10.03	12.12	10.85	14.14	11.18	14.63	12.81	13.41	13.22	16.47	13.12	17.63	13.12
	4.5	4.1	4.99	3.62	9.04	6.46	9.7	7.4	7.99	9.12	13.61	9.97	12.33	12.1	14.43	11.1	13.99	12.21	16.91	13	17.71	12.05
	4.8	3.7	5.11	3.41	7.51	6.67	7.66	8.78	9.66	9.29	10.96	9.78	12.05	10.49	14.61	12.58	15.17	14.1	17.25	12.74	17.88	13.58
	63.888		87.5489		173.301		392.533		474.333		713.398		883.696		1200.36		1171.82		1417.53		1517.36
	37.8225		32.6955		188.627		265.586		332.282		676.423		902.618		888.96		1042.84		1428.89		1285.77
	32.856		29.7098		167.056		295.249		416.849		524.153		662.992		1156.06		1507.97		1399.9		1648.68
M	44.8555
			1.9518		3.86353		8.75106		10.5747		15.9044		19.701		26.7607		26.1244		31.6021		33.8278
			0.728907		4.20521		5.92092		7.40783		15.08		20.1228		19.8183		23.249		31.8555		28.6647
			0.662345		3.72431		6.58222		9.29315		11.6854		14.7806		25.773		33.6185		31.2092		36.7554
M			1.11435		3.93102		7.08473		9.09189		14.2233		18.2015		24.1173		27.6639		31.5556		33.0826
Y			0.726015		0.247451		1.48047		1.593		2.23619		2.97003		3.75568		5.35345		0.325668		4.09653
						1.11435	0.726015
						3.93102	0.247451
						7.08473	1.48047
						9.09189	1.593
						14.2233	2.23619
						18.2015	2.97003
						24.1173	3.75568
						27.6639	5.35345
						31.5556	0.325668
						33.0826	4.09653
