# Supplementary material for: Enzyme-Loaded pH-Sensitive Photothermal Hydrogels for Mild-temperature-mediated Combinational Cancer Therapy
Source: Front Chem. 2021 Jul 29;9:736468. doi: 10.3389/fchem.2021.736468 (PMC8358069; doi:10.3389/fchem.2021.736468)
Supplement: Supplementary file 1 [file DataSheet1.ZIP › Original data/Tumor volume/╠σ╓╪.xlsx]

## Sheet: Sheet2
3.2	体重
control		Control+L		ctn+alg		ctn+alg+laser		ctn+alg+g0x		ctn+alg+g0x+laser
	12.3		13.07		13.7		14.5		14.5		14.28
	13.7		13.66		13.9		13.4		15		15.4
	14.2		13.4		13.3		14		14.7		14.6
	13.4		13.3767		13.6333		13.9667		14.7333		15
	0.984886		0.295691		0.305505		0.550757		0.251661		0.576888
3.22	13.8	14	14.1	15	14.5	14.6
	12.8	14.5	14.1	15.6	15.7	14.8
	13.9	14	14.7	14.6	14	13.2
	13.5	14.1667	14.3	15.0667	14.7333	14.2
	0.608276	0.288675	0.34641	0.503322	0.873689	0.87178
3.24	15.15	15.63	14.75	16.99	16.81	15.12
	16.72	15.03	15.52	15.7	15.71	15.13
	15.16	15.6	15.56	15.36	16.76	15.88					PBS		PBS+L		CA		CA+L		CAG		CAG+L
	15.6767	15.42	15.2767	16.0167	16.4267	15.3767					13.4	0.984886	13.3767	0.295691	13.6333	0.305505	13.9667	0.550757	14.7333	0.251661	15	0.576888
	0.903567	0.338083	0.456545	0.859903	0.621155	0.435928					13.5	0.608276	14.1667	0.288675	14.3	0.34641	15.0667	0.503322	14.7333	0.873689	14.2	0.87178
											15.6767	0.903567	15.42	0.338083	15.2767	0.456545	16.0167	0.859903	16.4267	0.621155	15.3767	0.435928
3.26	16.1	15.22	14.98	17.56	15.67	15.5					16.2733	0.283078	15.5967	0.543722	15.51	0.491223	17.7233	0.155671	16.1567	0.669353	15.9467	0.601027
	16.6	16.22	15.6	17.87	16.92	16.63					16.6233	0.011547	16.1167	0.273008	15.8233	0.626285	18.0967	0.230723	17.0633	0.799646	16.3833	0.56003
	16.12	15.35	15.95	17.74	15.88	15.71					17.5533	0.304357	16.4133	0.487579	15.84	0.413884	17.2	0.685055	17.1	0.675796	16.5033	0.895005
	16.2733	15.5967	15.51	17.7233	16.1567	15.9467					17.27	0.43	17.0033	0.646091	16.3133	0.675006	17.5733	0.219393	16.78	0.669029	17.0133	0.933024
	0.283078	0.543722	0.491223	0.155671	0.669353	0.601027					16.3933	0.702875	17.64	0.775951	17.17	0.572975	18.49	0.122882	17.3967	0.4769	16.9067	0.555908
											17.79	0.475079	16.75	0.537773	17.12	0.311769	18.01	0.572975	17.81	1.27577	17.7967	1.20226
3.28	16.63	15.99	15.14	17.93	17.53	17.03					17.82	0.43589	17.2567	0.138684	17.0333	0.918767	18.8667	0.422532	18.5867	0.533135	18.14	0.710211
	16.61	16.43	15.96	18.36	17.52	16.06					16.5733	0.175024	17.8767	0.234592	17.8433	0.568976	18.7633	0.400666	16.59	0.24	20.1633	0.72148
	16.63	15.93	16.37	18	16.14	16.06
	16.6233	16.1167	15.8233	18.0967	17.0633	16.3833
	0.011547	0.273008	0.626285	0.230723	0.799646	0.56003
3.3	17.43	15.86	16.31	16.41	17.47	17.4
	17.33	16.6	15.68	17.56	17.51	15.61
	17.9	16.78	15.53	17.63	16.32	16.5
	17.5533	16.4133	15.84	17.2	17.1	16.5033
	0.304357	0.487579	0.413884	0.685055	0.675796	0.895005
4.01	17.14	17.32	16.99	17.4	17.54	16.04
	17.75	17.43	15.64	17.5	16.28	17.9
	16.92	16.26	16.31	17.82	16.52	17.1
	17.27	17.0033	16.3133	17.5733	16.78	17.0133
	0.43	0.646091	0.675006	0.219393	0.669029	0.933024
4.03	15.73	17.49	16.51	18.35	17.49	17.41
	17.13	16.95	17.46	18.58	16.88	16.31
	16.32	18.48	17.54	18.54	17.82	17
	16.3933	17.64	17.17	18.49	17.3967	16.9067
	0.702875	0.775951	0.572975	0.122882	0.4769	0.555908
4.05	18.27	17.03	17.48	17.9	16.35	16.42
	17.32	17.09	16.94	18.63	18.71	18.64
	17.78	16.13	16.94	17.5	18.37	18.33
	17.79	16.75	17.12	18.01	17.81	17.7967
	0.475079	0.537773	0.311769	0.572975	1.27577	1.20226
4.07	18.32	17.41	16.24	18.42	18.09	17.44
	17.62	17.22	18.04	18.92	19.15	18.86
	17.52	17.14	16.82	19.26	18.52	18.12
	17.82	17.2567	17.0333	18.8667	18.5867	18.14
	0.43589	0.138684	0.918767	0.422532	0.533135	0.710211
4.09	16.75	17.69	18.11	19.07	16.35	19.47
	16.57	18.14	18.23	18.31	16.59	20.91
	16.4	17.8	17.19	18.91	16.83	20.11
	16.5733	17.8767	17.8433	18.7633	16.59	20.1633
	0.175024	0.234592	0.568976	0.400666	0.24	0.72148
