# Supplementary material for: Enzyme-Loaded pH-Sensitive Photothermal Hydrogels for Mild-temperature-mediated Combinational Cancer Therapy
Source: Front Chem. 2021 Jul 29;9:736468. doi: 10.3389/fchem.2021.736468 (PMC8358069; doi:10.3389/fchem.2021.736468)
Supplement: Supplementary file 1 [file DataSheet1.ZIP › Original data/Tumor weight/╥╓┴÷┬╩.xlsx]

## Sheet: Sheet1
	pbs	1.7	1.4	1.5	1.55	-0.0967742	0.0967742	0.0322581	-1.11022e-16	0.09855	PBS
	pbs+l	1.8	1.2	1.5		-0.16129	0.225806	0.0322581	0.0322581	0.193548	PBS+L
	ca	1.3	1.3	1.5		0.16129	0.16129	0.0322581	0.16129	0.0744968	CA
	ca+l	0.8	0.8	1.1		0.483871	0.483871	0.290323	0.483871	0.111745	CA+L
	cag	1.3	1.4	1.6		0.16129	0.0967742	-0.0322581	0.129032	0.09855	CAG
	cag+l	0.3	0.2	0.2		0.806452	0.870968	0.870968	0.83871	0.0372484	CAG+L
									M	Y
