# Supplementary material for: Enzyme-Loaded pH-Sensitive Photothermal Hydrogels for Mild-temperature-mediated Combinational Cancer Therapy
Source: Front Chem. 2021 Jul 29;9:736468. doi: 10.3389/fchem.2021.736468 (PMC8358069; doi:10.3389/fchem.2021.736468)
Supplement: Supplementary file 1 [file DataSheet1.ZIP › Original data/Tumor-PTT/CTN+ALG+GOX+╨í╩≤.csv]

0	28.3
1	36.6
2	41.2
3	42.8
4	43
5	43.2
6	43.4
7	43.3
8	42.9
9	43.1
10	43.4
