# Supplementary material for: Enzyme-Loaded pH-Sensitive Photothermal Hydrogels for Mild-temperature-mediated Combinational Cancer Therapy
Source: Front Chem. 2021 Jul 29;9:736468. doi: 10.3389/fchem.2021.736468 (PMC8358069; doi:10.3389/fchem.2021.736468)
Supplement: Supplementary file 1 [file DataSheet1.ZIP › Original data/Tumor-PTT/CTN+ALG+╨í╩≤.csv]

0	29.1
1	38.6
2	41.5
3	43.1
4	43.8
5	43.4
6	43
7	43.7
8	43.5
9	43.2
10	43.2
