# Supplementary material for: Enzyme-Loaded pH-Sensitive Photothermal Hydrogels for Mild-temperature-mediated Combinational Cancer Therapy
Source: Front Chem. 2021 Jul 29;9:736468. doi: 10.3389/fchem.2021.736468 (PMC8358069; doi:10.3389/fchem.2021.736468)
Supplement: Supplementary file 1 [file DataSheet1.ZIP › Original data/Tumor-PTT/PBS+╨í╩≤.csv]

0	28.5
1	34.5
2	37.9
3	39
4	38.9
5	39.2
6	39.1
7	39.5
8	39.2
9	39.1
10	39.6
